# Supplementary material for: Proteomic analysis of human lacrimal and tear fluid in dry eye disease
Source: Sci Rep. 2017 Oct 17;7:13363. doi: 10.1038/s41598-017-13817-y (PMC5645331; doi:10.1038/s41598-017-13817-y)
Supplement: Supplementary file 2 — Supplementary Table S1. [file 41598_2017_13817_MOESM2_ESM.xls]

## Sheet: Supplementary Table S1
Supplementary Table S1. In total, 1764 proteins were identified in the TF and LF. For each protein, the Uniprot accession number and gene name are shown.
Tear Fluid_Accession Number (1165)	Tear Fluid_Gene Name (1080)	Lacrimal Fluid_Accession Number (1448)	Lacrimal Fluid_Gene Name (1377)	Tear Fluid_Lacrimal Fluid_Common proteins (849)	Tear Fluid_Lacrimal Fluid_Gene Names (849)	Total Accession Number (1764)	Total Gene Name(1671)
P30046	DDT	A0AVT1	UBA6	P30046	DDT	P30046	DDT
A8K2U0	A2ML1	P30046	DDT	A8MUH7	PDZK1P1	A8K2U0	A2ML1
A8MUH7	PDZK1P1	B9A064	IGLL5	B9A064	IGLL5	A8MUH7	PDZK1P1
B0FP48	UPK3BL	Q13765	NACA	O00115	DNASE2	B0FP48	UPK3BL
B9A064	IGLL5	O00151	PDLIM1	O00151	PDLIM1	B9A064	IGLL5
O00115	DNASE2	O00170	AIP	O00233	PSMD9	O00115	DNASE2
O00151	PDLIM1	O00187	MASP2	O00299	CLIC1	O00151	PDLIM1
O00233	PSMD9	O00194	RAB27B	O00391	QSOX1	O00233	PSMD9
O00264	PGRMC1	O00231	PSMD11	O00462	MANBA	O00264	PGRMC1
O00299	CLIC1	O00233	PSMD9	O00534	VWA5A	O00299	CLIC1
O00391	QSOX1	O00244	ATOX1	O00560	SDCBP	O00391	QSOX1
O00462	MANBA	O00273	DFFA	O00584	RNASET2	O00462	MANBA
O00533	CHL1	O00299	CLIC1	O00592	PODXL	O00533	CHL1
O00534	VWA5A	O00303	EIF3F	O00757	FBP2	O00534	VWA5A
O00560	SDCBP	O00391	QSOX1	O00764	PDXK	O00560	SDCBP
O00584	RNASET2	O00442	RTCA	O14745	SLC9A3R1	O00584	RNASET2
O00592	PODXL	O00462	MANBA	O14773	TPP1	O00592	PODXL
O00754	MAN2B1	O00468	AGRN	O14818	PSMA7	O00754	MAN2B1
O00757	FBP2	O00534	VWA5A	O14907	TAX1BP3	O00757	FBP2
O00764	PDXK	O00560	SDCBP	P19105	MYL12A	O00764	PDXK
O14638	ENPP3	O15523	DDX3Y	O14964	HGS	O14638	ENPP3
O14657	TOR1B	O00584	RNASET2	O15143	ARPC1B	O14657	TOR1B
O14672	ADAM10	O00592	PODXL	O15144	ARPC2	O14672	ADAM10
O14745	SLC9A3R1	O00743	PPP6C	O15145	ARPC3	O14745	SLC9A3R1
O14773	TPP1	O00757	FBP2	O15231	ZNF185	O14773	TPP1
O14818	PSMA7	O00764	PDXK	O43286	B4GALT5	O14818	PSMA7
O14907	TAX1BP3	O14737	PDCD5	O43396	TXNL1	O14907	TAX1BP3
P19105	MYL12A	O14745	SLC9A3R1	O43399	TPD52L2	P19105	MYL12A
O14964	HGS	O14773	TPP1	O43405	COCH	O14964	HGS
O15041	SEMA3E	O14791	APOL1	O43488	AKR7A2	O15041	SEMA3E
O15143	ARPC1B	O14818	PSMA7	O43490	PROM1	O15143	ARPC1B
O15144	ARPC2	O14907	TAX1BP3	O43505	B4GAT1	O15144	ARPC2
O15145	ARPC3	P19105	MYL12A	O43653	PSCA	O15145	ARPC3
O15231	ZNF185	O14964	HGS	O43707	ACTN4	O15231	ZNF185
O43278	SPINT1	O15020	SPTBN2	O43708	GSTZ1	O43278	SPINT1
O43286	B4GALT5	O15031	PLXNB2	O43852	CALU	O43286	B4GALT5
O43396	TXNL1	O15143	ARPC1B	O60437	PPL	O43396	TXNL1
O43399	TPD52L2	O15144	ARPC2	O60547	GMDS	O43399	TPD52L2
O43405	COCH	O15145	ARPC3	O60664	PLIN3	O43405	COCH
O43488	AKR7A2	O15231	ZNF185	O60749	SNX2	O43488	AKR7A2
O43490	PROM1	O15264	MAPK13	O60784	TOM1	O43490	PROM1
O43505	B4GAT1	O15511	ARPC5	Q99880	HIST1H2BL	O43505	B4GAT1
O43653	PSCA	O43175	PHGDH	O60888	CUTA	O43653	PSCA
O43707	ACTN4	O43237	DYNC1LI2	O75083	WDR1	O43707	ACTN4
O43708	GSTZ1	O43242	PSMD3	O75094	SLIT3	O43708	GSTZ1
O43768	ENSA	O43286	B4GALT5	O75347	TBCA	O43768	ENSA
O43852	CALU	O43396	TXNL1	O95670	ATP6V1G2	O43852	CALU
O60437	PPL	O43399	TPD52L2	O75351	VPS4B	O60437	PPL
O60513	B4GALT4	O43405	COCH	O75368	SH3BGRL	O60513	B4GALT4
O60547	GMDS	O43488	AKR7A2	O75503	CLN5	O60547	GMDS
O60603	TLR2	O43490	PROM1	O75556	SCGB2A1	O60603	TLR2
O60613	42628	O43598	DNPH1	O75787	ATP6AP2	O60613	42628
O60635	TSPAN1	O43617	TRAPPC3	O75874	IDH1	O60635	TSPAN1
O60664	PLIN3	O43653	PSCA	O75882	ATRN	O60664	PLIN3
O60749	SNX2	O43681	ASNA1	O75888	TNFSF13	O60749	SNX2
O60784	TOM1	O43707	ACTN4	O76070	SNCG	O60784	TOM1
Q99880	HIST1H2BL	O43708	GSTZ1	O94979	SEC31A	Q99880	HIST1H2BL
O60888	CUTA	O43776	NARS	O95084	PRSS23	O60888	CUTA
O75083	WDR1	O43852	CALU	O95171	SCEL	O75083	WDR1
O75094	SLIT3	O43866	CD5L	O95336	PGLS	O75094	SLIT3
O75347	TBCA	O60437	PPL	O95394	PGM3	O75347	TBCA
O95670	ATP6V1G2	O60493	SNX3	O95395	GCNT3	O95670	ATP6V1G2
O75351	VPS4B	O60506	SYNCRIP	O95793	STAU1	O75351	VPS4B
O75368	SH3BGRL	O60547	GMDS	O95834	EML2	O75368	SH3BGRL
O75503	CLN5	O60664	PLIN3	O95841	ANGPTL1	O75503	CLN5
O75531	BANF1	O60749	SNX2	O95865	DDAH2	O75531	BANF1
O75556	SCGB2A1	O60784	TOM1	O95965	ITGBL1	O75556	SCGB2A1
O75787	ATP6AP2	O60812	HNRNPCL1	O95968	SCGB1D1	O75787	ATP6AP2
O75874	IDH1	Q99880	HIST1H2BL	O95994	AGR2	O75874	IDH1
O75882	ATRN	O60888	CUTA	P00338	LDHA	O75882	ATRN
O75888	TNFSF13	O60925	PFDN1	P00352	ALDH1A1	O75888	TNFSF13
O75976	CPD	O75083	WDR1	P00390	GSR	O75976	CPD
O76003	GLRX3	O75094	SLIT3	P00441	SOD1	O76003	GLRX3
O76027	ANXA9	O75340	PDCD6	P00450	CP	O76027	ANXA9
O76070	SNCG	O75342	ALOX12B	P00558	PGK1	O76070	SNCG
O94979	SEC31A	O75347	TBCA	P00568	AK1	O94979	SEC31A
O95084	PRSS23	O95670	ATP6V1G2	P00734	F2	O95084	PRSS23
O95171	SCEL	O75351	VPS4B	P00736	C1R	O95171	SCEL
O95336	PGLS	O75363	BCAS1	P00738	HP	O95336	PGLS
O95361	TRIM16	O75367	H2AFY	P00747	PLG	O95361	TRIM16
O95394	PGM3	O75368	SH3BGRL	P00748	F12	O95394	PGM3
O95395	GCNT3	O75369	FLNB	P00751	CFB	O95395	GCNT3
O95479	H6PD	O75436	VPS26A	P00966	ASS1	O95479	H6PD
O95793	STAU1	O75556	SCGB2A1	P01008	SERPINC1	O95793	STAU1
O95834	EML2	O75608	LYPLA1	P01009	SERPINA1	O95834	EML2
O95841	ANGPTL1	O75636	FCN3	P01011	SERPINA3	O95841	ANGPTL1
O95865	DDAH2	O75787	ATP6AP2	P01019	AGT	O95865	DDAH2
O95965	ITGBL1	O75828	CBR3	P01023	A2M	O95965	ITGBL1
O95967	EFEMP2	O75874	IDH1	P01024	C3	O95967	EFEMP2
O95968	SCGB1D1	O75882	ATRN	P01031	C5	O95968	SCGB1D1
O95994	AGR2	O75888	TNFSF13	P01033	TIMP1	O95994	AGR2
P07327	ADH1A	O75891	ALDH1L1	P01034	CST3	P07327	ADH1A
P00338	LDHA	O75936	BBOX1	P01036	CST4	P00338	LDHA
P00352	ALDH1A1	O76070	SNCG	P01037	CST1	P00352	ALDH1A1
P00390	GSR	O94760	DDAH1	P01040	CSTA	P00390	GSR
P00441	SOD1	O94766	B3GAT3	P01042	KNG1	P00441	SOD1
P00450	CP	O94903	PROSC	P01591	JCHAIN	P00450	CP
P00558	PGK1	O94973	AP2A2	P01594		P00558	PGK1
P00568	AK1	O94979	SEC31A	P01598		P00568	AK1
P00734	F2	O95049	TJP3	P01601	IGKV1D-16	P00734	F2
P00736	C1R	O95084	PRSS23	P01605		P00736	C1R
P00738	HP	O95171	SCEL	P01609		P00738	HP
P00747	PLG	O95336	PGLS	P01610		P00747	PLG
P00748	F12	O95359	TACC2	P01611		P00748	F12
P00751	CFB	O95394	PGM3	P01612		P00751	CFB
P00966	ASS1	O95395	GCNT3	P01613		P00966	ASS1
P01008	SERPINC1	O95445	APOM	P01615		P01008	SERPINC1
P01009	SERPINA1	O95716	RAB3D	P01616		P01009	SERPINA1
P01011	SERPINA3	O95747	OXSR1	P01617		P01011	SERPINA3
P01019	AGT	O95782	AP2A1	P01619		P01019	AGT
P01023	A2M	O95817	BAG3	P01620		P01023	A2M
P01024	C3	O95834	EML2	P01621		P01024	C3
P01031	C5	O95841	ANGPTL1	P01622		P01031	C5
P01033	TIMP1	O95848	NUDT14	P01625		P01033	TIMP1
P01034	CST3	O95861	BPNT1	P01699		P01034	CST3
P01036	CST4	O95865	DDAH2	P01700		P01036	CST4
P01037	CST1	O95968	SCGB1D1	P01701		P01037	CST1
P01040	CSTA	O95994	AGR2	P01702		P01040	CSTA
P01042	KNG1	O96007	MOCS2	P01703		P01042	KNG1
P01133	EGF	O96033	MOCS2	P01708		P01133	EGF
P01591	JCHAIN	P00325	ADH1B	P01714		P01591	JCHAIN
P01594		P00326	ADH1C	P01716		P01594
P01597		P00338	LDHA	P01717		P01597
P01598		P00352	ALDH1A1	P01719		P01598
P01601	IGKV1D-16	P00367	GLUD1	P01742		P01601	IGKV1D-16
P01602	IGKV1-5	P00390	GSR	P01743		P01602	IGKV1-5
P01605		P00441	SOD1	P01763		P01605
P01608		P00450	CP	P01764	IGHV3-23	P01608
P01609		P00488	F13A1	P01766		P01609
P01610		P00491	PNP	P01767		P01610
P01611		P00492	HPRT1	P01772		P01611
P01612		P00558	PGK1	P01778		P01612
P01613		P00568	AK1	P01779		P01613
P01614		P00734	F2	P01780		P01614
P01615		P00736	C1R	P01781		P01615
P01616		P00738	HP	P01814		P01616
P01617		P00739	HPR	P01815		P01617
P01619		P00740	F9	P01824		P01619
P01620		P00742	F10	P01825		P01620
P01621		P00746	CFD	P01833	PIGR	P01621
P01622		P00747	PLG	P01834	IGKC	P01622
P01625		P00748	F12	P01857	IGHG1	P01625
P01699		P00751	CFB	P01859	IGHG2	P01699
P01700		P00966	ASS1	P01871	IGHM	P01700
P01701		P01008	SERPINC1	P01876	IGHA1	P01701
P01702		P01009	SERPINA1	P01877	IGHA2	P01702
P01703		P01011	SERPINA3	P01880	IGHD	P01703
P01705		P01019	AGT	P02144	MB	P01705
P01707		P01023	A2M	P02511	CRYAB	P01707
P01708		P01024	C3	P02545	LMNA	P01708
P01714		P01031	C5	P02647	APOA1	P01714
P01716		P01033	TIMP1	P02649	APOE	P01716
P01717		P01034	CST3	P02652	APOA2	P01717
P01719		P01036	CST4	P02654	APOC1	P01719
P01721		P01037	CST1	P02656	APOC3	P01721
P01742		P01040	CSTA	P02671	FGA	P01742
P01743		P01042	KNG1	P02675	FGB	P01743
P01762		P01116	KRAS	P02679	FGG	P01762
P01763		P01344	IGF2	P02747	C1QC	P01763
P01764	IGHV3-23	P01591	JCHAIN	P02749	APOH	P01764	IGHV3-23
P01766		P01593		P02750	LRG1	P01766
P01767		P01594		P02753	RBP4	P01767
P01771		P01596		P02760	AMBP	P01771
P01772		P01601	IGKV1D-16	P02763	ORM1	P01772
P01773		P01603		P02765	AHSG	P01773
P01776		P01604		P02766	TTR	P01776
P01778		P01605		P02774	GC	P01778
P01779		P01609		P02778	CXCL10	P01779
P01780		P01610		P02787	TF	P01780
P01781		P01611		P02788	LTF	P01781
P01814		P01612		P02790	HPX	P01814
P01815		P01613		P02814	SMR3B	P01815
P01824		P01616		P03950	ANG	P01824
P01825		P01617		P03973	SLPI	P01825
P01833	PIGR	P01619		P04004	VTN	P01833	PIGR
P01834	IGKC	P01620		P04066	FUCA1	P01834	IGKC
P01857	IGHG1	P01621		P04075	ALDOA	P01857	IGHG1
P01859	IGHG2	P01622		P04080	CSTB	P01859	IGHG2
P01871	IGHM	P01623		P04083	ANXA1	P01871	IGHM
P01876	IGHA1	P01624		P04114	APOB	P01876	IGHA1
P01877	IGHA2	P01625		P04196	HRG	P01877	IGHA2
P01880	IGHD	P01699		P04207		P01880	IGHD
P02144	MB	P01700		P04208		P02144	MB
P02511	CRYAB	P01701		P04209		P02511	CRYAB
P02545	LMNA	P01702		P04217	A1BG	P02545	LMNA
P02647	APOA1	P01703		P04406	GAPDH	P02647	APOA1
P02649	APOE	P01708		P04430		P02649	APOE
P02652	APOA2	P01714		P04433		P02652	APOA2
P02654	APOC1	P01716		P04434		P02654	APOC1
P02656	APOC3	P01717		P04632	CAPNS1	P02656	APOC3
P02671	FGA	P01719		P04745	AMY1A	P02671	FGA
P02675	FGB	P01742		P04792	HSPB1	P02675	FGB
P02679	FGG	P01743		Q99878	HIST1H2AJ	P02679	FGG
P02747	C1QC	P01763		P05019	IGF1	P02747	C1QC
P02749	APOH	P01764	IGHV3-23	P05090	APOD	P02749	APOH
P02750	LRG1	P01766		P05109	S100A8	P02750	LRG1
P02753	RBP4	P01767		P05120	SERPINB2	P02753	RBP4
P02760	AMBP	P01768		P05155	SERPING1	P02760	AMBP
P02763	ORM1	P01770		P05186	ALPL	P02763	ORM1
P02765	AHSG	P01772		P05452	CLEC3B	P02765	AHSG
P02766	TTR	P01775		P05976	MYL1	P02766	TTR
P02774	GC	P01778		P06311		P02774	GC
P02776	PF4	P01779		P06312	IGKV4-1	P02776	PF4
P02778	CXCL10	P01780		P06318		P02778	CXCL10
P02787	TF	P01781		P06331		P02787	TF
P02788	LTF	P01814		P06396	GSN	P02788	LTF
P02790	HPX	P01815		P06681	C2	P02790	HPX
P02814	SMR3B	P01824		P06702	S100A9	P02814	SMR3B
P03214	BBLF4	P01833	PIGR	P06703	S100A6	P03214	BBLF4
P03950	ANG	P01834	IGKC	P06727	APOA4	P03950	ANG
P03973	SLPI	P01857	IGHG1	P06733	ENO1	P03973	SLPI
P04004	VTN	P01859	IGHG2	P06737	PYGL	P04004	VTN
P04066	FUCA1	P01860	IGHG3	P06744	GPI	P04066	FUCA1
P04075	ALDOA	P01861	IGHG4	P06865	HEXA	P04075	ALDOA
P04080	CSTB	P01871	IGHM	P06889		P04080	CSTB
P04083	ANXA1	P01876	IGHA1	P07108	DBI	P04083	ANXA1
P04085	PDGFA	P01877	IGHA2	P07195	LDHB	P04085	PDGFA
P04114	APOB	P01880	IGHD	P07203	GPX1	P04114	APOB
P61768	PRNP	P02144	MB	P07237	P4HB	P61768	PRNP
P04196	HRG	P02511	CRYAB	P07339	CTSD	P04196	HRG
P04206		P02545	LMNA	P07355	ANXA2	P04206
P04207		P02647	APOA1	P07384	CAPN1	P04207
P04208		P02649	APOE	P07602	PSAP	P04208
P04209		P02652	APOA2	P07686	HEXB	P04209
P04211		P02654	APOC1	P07711	CTSL	P04211
P04217	A1BG	P02656	APOC3	P07737	PFN1	P04217	A1BG
Q07000	HLA-C	P02671	FGA	P07741	APRT	Q07000	HLA-C
P04406	GAPDH	P02675	FGB	P07858	CTSB	P04406	GAPDH
P04430		P02679	FGG	P07900	HSP90AA1	P04430
P04431		P02741	CRP	P07996	THBS1	P04431
P04433		P02743	APCS	P08107		P04433
P04434		P02745	C1QA	P08174	CD55	P04434
P04632	CAPNS1	P02746	C1QB	P08238	HSP90AB1	P04632	CAPNS1
P04745	AMY1A	P02747	C1QC	P08294	SOD3	P04745	AMY1A
P04792	HSPB1	P02748	C9	P08311	CTSG	P04792	HSPB1
Q99878	HIST1H2AJ	P02749	APOH	P08493	MGP	Q99878	HIST1H2AJ
P05019	IGF1	P02750	LRG1	P08571	CD14	P05019	IGF1
P05090	APOD	P02751	FN1	P08582	MFI2	P05090	APOD
P05109	S100A8	P02753	RBP4	P08603	CFH	P05109	S100A8
P05120	SERPINB2	P02760	AMBP	P08758	ANXA5	P05120	SERPINB2
P05155	SERPING1	P02763	ORM1	P09211	GSTP1	P05155	SERPING1
P05186	ALPL	P02765	AHSG	P09228	CST2	P05186	ALPL
P05452	CLEC3B	P02766	TTR	P09237	MMP7	P05452	CLEC3B
P05976	MYL1	P02774	GC	P09417	QDPR	P05976	MYL1
P06280	GLA	P02778	CXCL10	P09429	HMGB1	P06280	GLA
P06311		P02787	TF	P09467	FBP1	P06311
P06312	IGKV4-1	P02788	LTF	P09525	ANXA4	P06312	IGKV4-1
P06318		P02790	HPX	P09668	CTSH	P06318
P06331		P02792	FTL	P09758	TACSTD2	P06331
P06396	GSN	P02794	FTH1	P09958	FURIN	P06396	GSN
P06681	C2	P02814	SMR3B	P09960	LTA4H	P06681	C2
P06702	S100A9	P03950	ANG	P09972	ALDOC	P06702	S100A9
P06703	S100A6	P03951	F11	P0C0L5	C4B	P06703	S100A6
P06727	APOA4	P03952	KLKB1	P0CG05	IGLC2	P06727	APOA4
P06731	CEACAM5	P03973	SLPI	P62987	UBA52	P06731	CEACAM5
P06733	ENO1	P04003	C4BPA	P0DJI8	SAA1	P06733	ENO1
P06737	PYGL	P04004	VTN	P16403	HIST1H1C	P06737	PYGL
P06744	GPI	P04040	CAT	P10586	PTPRF	P06744	GPI
P06865	HEXA	P04066	FUCA1	P10599	TXN	P06865	HEXA
P06889		P04070	PROC	P10768	ESD	P06889
P07108	DBI	P04075	ALDOA	P10909	CLU	P07108	DBI
P07195	LDHB	P04080	CSTB	P11021	HSPA5	P07195	LDHB
P07203	GPX1	P04083	ANXA1	P11142	HSPA8	P07203	GPX1
P07237	P4HB	P04114	APOB	P11413	G6PD	P07237	P4HB
P07339	CTSD	P04155	TFF1	P11586	MTHFD1	P07339	CTSD
P07355	ANXA2	P04179	SOD2	P11766	ADH5	P07355	ANXA2
P07384	CAPN1	P04180	LCAT	P11940	PABPC1	P07384	CAPN1
P07476	IVL	P04196	HRG	P12109	COL6A1	P07476	IVL
P07602	PSAP	P04207		P12259	F5	P07602	PSAP
P07686	HEXB	P04208		P12273	PIP	P07686	HEXB
P07711	CTSL	P04209		P12429	ANXA3	P07711	CTSL
P07737	PFN1	P04217	A1BG	P12830	CDH1	P07737	PFN1
P07741	APRT	P04220		P12955	PEPD	P07741	APRT
P07858	CTSB	P04278	SHBG	P13489	RNH1	P07858	CTSB
P07900	HSP90AA1	P04406	GAPDH	P13639	EEF2	P07900	HSP90AA1
P07996	THBS1	P04430		P13667	PDIA4	P07996	THBS1
P07998	RNASE1	P04433		P13688	CEACAM1	P07998	RNASE1
P08107		P04434		P13693	TPT1	P08107
P08174	CD55	P04632	CAPNS1	P13716	ALAD	P08174	CD55
P08195	SLC3A2	P04745	AMY1A	P13797	PLS3	P08195	SLC3A2
P08238	HSP90AB1	P04792	HSPB1	P13798	APEH	P08238	HSP90AB1
P08240	SRPR	P04899	GNAI2	P13987	CD59	P08240	SRPR
P08294	SOD3	Q93077	HIST1H2AC	P14138	EDN3	P08294	SOD3
P08311	CTSG	P05019	IGF1	P14174	MIF	P08311	CTSG
P08493	MGP	P05026	ATP1B1	P14314	PRKCSH	P08493	MGP
P08571	CD14	P05090	APOD	P14550	AKR1A1	P08571	CD14
P08582	MFI2	P05109	S100A8	P14555	PLA2G2A	P08582	MFI2
P08603	CFH	P05120	SERPINB2	P14618	PKM	P08603	CFH
P08758	ANXA5	P05154	SERPINA5	P14625	HSP90B1	P08758	ANXA5
P09211	GSTP1	P05155	SERPING1	P14923	JUP	P09211	GSTP1
P09228	CST2	P05156	CFI	P15104	GLUL	P09228	CST2
P09237	MMP7	P05160	F13B	P15144	ANPEP	P09237	MMP7
P09417	QDPR	P05164	MPO	P15289	ARSA	P09417	QDPR
P09429	HMGB1	P05186	ALPL	P15309	ACPP	P09429	HMGB1
P09467	FBP1	P05386	RPLP1	P15311	EZR	P09467	FBP1
P09525	ANXA4	P05387	RPLP2	P15328	FOLR1	P09525	ANXA4
P09668	CTSH	Q8NHW5	RPLP0P6	P15502	ELN	P09668	CTSH
P09758	TACSTD2	P05452	CLEC3B	P15559	NQO1	P09758	TACSTD2
P09958	FURIN	P05455	SSB	P15814	IGLL1	P09958	FURIN
P09960	LTA4H	P30447	HLA-A	P15941	MUC1	P09960	LTA4H
P09972	ALDOC	P05546	SERPIND1	P16035	TIMP2	P09972	ALDOC
P0C0L5	C4B	P05976	MYL1	P16070	CD44	P0C0L5	C4B
P0CG05	IGLC2	P06276	BCHE	P16152	CBR1	P0CG05	IGLC2
P62987	UBA52	P06310		P17050	NAGA	P62987	UBA52
P0DJI8	SAA1	P06311		P17174	GOT1	P0DJI8	SAA1
P10253	GAA	P06318		P17405	SMPD1	P10253	GAA
P16403	HIST1H1C	P06331		P17655	CAPN2	P16403	HIST1H1C
P10586	PTPRF	P06396	GSN	P17858	PFKL	P10586	PTPRF
P10599	TXN	P06576	ATP5B	P17900	GM2A	P10599	TXN
P10619	CTSA	P06681	C2	P17931	LGALS3	P10619	CTSA
P10721	KIT	P06702	S100A9	P17987	TCP1	P10721	KIT
P10768	ESD	P06703	S100A6	P18085	ARF4	P10768	ESD
P10909	CLU	P06727	APOA4	P18135		P10909	CLU
P11021	HSPA5	P06730	EIF4E	P18206	VCL	P11021	HSPA5
P11047	LAMC1	P06733	ENO1	P18283	GPX2	P11047	LAMC1
P11142	HSPA8	P06737	PYGL	P18510	IL1RN	P11142	HSPA8
P11413	G6PD	P06744	GPI	P18669	PGAM1	P11413	G6PD
P11586	MTHFD1	P06753	TPM3	P19021	PAM	P11586	MTHFD1
P11717	IGF2R	P06865	HEXA	P19652	ORM2	P11717	IGF2R
P11766	ADH5	P06887		P19957	PI3	P11766	ADH5
P60891	PRPS1	P06889		P19971	TYMP	P60891	PRPS1
P11940	PABPC1	P07108	DBI	P20061	TCN1	P11940	PABPC1
P12109	COL6A1	P07195	LDHB	P20073	ANXA7	P12109	COL6A1
P12110	COL6A2	P07203	GPX1	P20618	PSMB1	P12110	COL6A2
P12259	F5	P07225	PROS1	P20810	CAST	P12259	F5
P12273	PIP	P07237	P4HB	P20933	AGA	P12273	PIP
P12429	ANXA3	P07333	CSF1R	P21246	PTN	P12429	ANXA3
P12645	BMP3	P07339	CTSD	P21281	ATP6V1B2	P12645	BMP3
P12830	CDH1	P07355	ANXA2	P21291	CSRP1	P12830	CDH1
P12955	PEPD	P07357	C8A	P21741	MDK	P12955	PEPD
P13489	RNH1	P07358	C8B	P21926	CD9	P13489	RNH1
P13639	EEF2	P07360	C8G	P21964	COMT	P13639	EEF2
P13667	PDIA4	P07384	CAPN1	P21980	TGM2	P13667	PDIA4
P13688	CEACAM1	P07437	TUBB	P22061	PCMT1	P13688	CEACAM1
P13693	TPT1	P07602	PSAP	P22079	LPO	P13693	TPT1
P13716	ALAD	P07686	HEXB	P22102	GART	P13716	ALAD
P13797	PLS3	P07711	CTSL	P22234	PAICS	P13797	PLS3
P13798	APEH	P07737	PFN1	P22307	SCP2	P13798	APEH
P13987	CD59	P07741	APRT	P22314	UBA1	P13987	CD59
P14138	EDN3	P07858	CTSB	P22352	GPX3	P14138	EDN3
P14174	MIF	P07900	HSP90AA1	P22392	NME2	P14174	MIF
P14314	PRKCSH	P07954	FH	P22528	SPRR1B	P14314	PRKCSH
P14550	AKR1A1	P08107		P22626	HNRNPA2B1	P14550	AKR1A1
P14555	PLA2G2A	P08133	ANXA6	P23083		P14555	PLA2G2A
P14618	PKM	P08174	CD55	P23284	PPIB	P14618	PKM
P14625	HSP90B1	P08185	SERPINA6	P23381	WARS	P14625	HSP90B1
P14854	COX6B1	P08237	PFKM	P23526	AHCY	P14854	COX6B1
P14923	JUP	P08238	HSP90AB1	P23528	CFL1	P14923	JUP
P15104	GLUL	P08253	MMP2	P24592	IGFBP6	P15104	GLUL
P15144	ANPEP	P08254	MMP3	P24666	ACP1	P15144	ANPEP
P15289	ARSA	Q16772	GSTA3	P25311	AZGP1	P15289	ARSA
P15291	B4GALT1	P08294	SOD3	P25705	ATP5A1	P15291	B4GALT1
P15309	ACPP	P08311	CTSG	P25774	CTSS	P15309	ACPP
P15311	EZR	P08519	LPA	P25786	PSMA1	P15311	EZR
P15328	FOLR1	P08571	CD14	P25789	PSMA4	P15328	FOLR1
P15502	ELN	P08582	MFI2	P25815	S100P	P15502	ELN
P15559	NQO1	P08603	CFH	P26447	S100A4	P15559	NQO1
P15814	IGLL1	P08670	VIM	P26572	MGAT1	P15814	IGLL1
P15907	ST6GAL1	P08697	SERPINF2	P26599	PTBP1	P15907	ST6GAL1
P15941	MUC1	P0CW22		P27348	YWHAQ	P15941	MUC1
P16035	TIMP2	P08758	ANXA5	P27482	CALML3	P16035	TIMP2
P16070	CD44	P08865	RPSA	P27797	CALR	P16070	CD44
P16152	CBR1	P09211	GSTP1	P28062	PSMB8	P16152	CBR1
P16278	GLB1	P09228	CST2	P28066	PSMA5	P16278	GLB1
P16989	YBX3	P09382	LGALS1	P28325	CST5	P16989	YBX3
P17050	NAGA	P09417	QDPR	P28799	GRN	P17050	NAGA
P17174	GOT1	P09429	HMGB1	P28838	LAP3	P17174	GOT1
P17405	SMPD1	P09455	RBP1	P29218	IMPA1	P17405	SMPD1
P17655	CAPN2	P09467	FBP1	P29373	CRABP2	P17655	CAPN2
P17858	PFKL	P09488	GSTM1	P29401	TKT	P17858	PFKL
P17900	GM2A	P09525	ANXA4	P29692	EEF1D	P17900	GM2A
P17931	LGALS3	P09651	HNRNPA1	P30040	ERP29	P17931	LGALS3
P17987	TCP1	P09758	TACSTD2	P30041	PRDX6	P17987	TCP1
P18085	ARF4	P09871	C1S	P30043	BLVRB	P18085	ARF4
P18135		P09960	LTA4H	P30044	PRDX5	P18135
P18206	VCL	P09972	ALDOC	P30047	GCHFR	P18206	VCL
P18283	GPX2	P0C0L4	C4A	P30085	CMPK1	P18283	GPX2
P18510	IL1RN	P0C0L5	C4B	P30086	PEBP1	P18510	IL1RN
P18669	PGAM1	P0C6U8	1a	P30101	PDIA3	P18669	PGAM1
P19021	PAM	P0C870	JMJD7	P30520	ADSS	P19021	PAM
P19652	ORM2	P0CG05	IGLC2	P30711	GSTT1	P19652	ORM2
P19876	CXCL3	P0DJI8	SAA1	P30740	SERPINB1	P19876	CXCL3
P19957	PI3	Q01105	SET	P30838	ALDH3A1	P19957	PI3
P19971	TYMP	P10586	PTPRF	P31025	LCN1	P19971	TYMP
P20061	TCN1	P10599	TXN	P60028	GDI1	P20061	TCN1
P20073	ANXA7	P10606	COX5B	P31151	S100A7	P20073	ANXA7
P20618	PSMB1	P10643	C7	P31939	ATIC	P20618	PSMB1
P20810	CAST	P10768	ESD	P31946	YWHAB	P20810	CAST
P20933	AGA	P10909	CLU	P31947	SFN	P20933	AGA
P21217	FUT3	P11021	HSPA5	P31948	STIP1	P21217	FUT3
P21246	PTN	P11142	HSPA8	P31949	S100A11	P21246	PTN
P21281	ATP6V1B2	P11216	PYGB	P32119	PRDX2	P21281	ATP6V1B2
P21291	CSRP1	P11279	LAMP1	P34096	RNASE4	P21291	CSRP1
P21741	MDK	P11388	TOP2A	P34896	SHMT1	P21741	MDK
P21926	CD9	P11413	G6PD	P34932	HSPA4	P21926	CD9
P21964	COMT	P11586	MTHFD1	P35080	PFN2	P21964	COMT
P21980	TGM2	P11766	ADH5	P35475	IDUA	P21980	TGM2
P22061	PCMT1	P11802	CDK4	P35754	GLRX	P22061	PCMT1
P22079	LPO	P11940	PABPC1	P36406	TRIM23	P22079	LPO
P22102	GART	P12081	HARS	P36543	ATP6V1E1	P22102	GART
P22234	PAICS	P12109	COL6A1	P36871	PGM1	P22234	PAICS
P22307	SCP2	P12259	F5	P36952	SERPINB5	P22307	SCP2
P22314	UBA1	P12268	IMPDH2	P36955	SERPINF1	P22314	UBA1
P22352	GPX3	P12273	PIP	P37802	TAGLN2	P22352	GPX3
P22392	NME2	P12429	ANXA3	P37837	TALDO1	P22392	NME2
P22413	ENPP1	P12532	CKMT1A	P40121	CAPG	P22413	ENPP1
P22528	SPRR1B	P12814	ACTN1	P40227	CCT6A	P22528	SPRR1B
P22626	HNRNPA2B1	P12830	CDH1	P40394	ADH7	P22626	HNRNPA2B1
P23083		P12955	PEPD	P40925	MDH1	P23083
P23142	FBLN1	P12956	XRCC6	P40926	MDH2	P23142	FBLN1
P23284	PPIB	P13489	RNH1	P43251	BTD	P23284	PPIB
P23381	WARS	P13639	EEF2	P43490	NAMPT	P23381	WARS
P23526	AHCY	P13667	PDIA4	P45974	USP5	P23526	AHCY
P23528	CFL1	P13671	C6	P46459	NSF	P23528	CFL1
P24592	IGFBP6	P13688	CEACAM1	P46940	IQGAP1	P24592	IGFBP6
P24666	ACP1	P13693	TPT1	P47755	CAPZA2	P24666	ACP1
P25311	AZGP1	P13716	ALAD	P47756	CAPZB	P25311	AZGP1
P25325	MPST	P13796	LCP1	P47895	ALDH1A3	P25325	MPST
P25685	DNAJB1	P13797	PLS3	P48147	PREP	P25685	DNAJB1
P25705	ATP5A1	P13798	APEH	P48637	GSS	P25705	ATP5A1
P25774	CTSS	P13804	ETFA	P48643	CCT5	P25774	CTSS
P25786	PSMA1	P13861	PRKAR2A	P48723	HSPA13	P25786	PSMA1
P25789	PSMA4	P13987	CD59	P48739	PITPNB	P25789	PSMA4
P25815	S100P	P14174	MIF	P49189	ALDH9A1	P25815	S100P
P26447	S100A4	P14314	PRKCSH	P49257	LMAN1	P26447	S100A4
P26572	MGAT1	P14324	FDPS	P49368	CCT3	P26572	MGAT1
P26599	PTBP1	P14406	COX7A2	P49411	TUFM	P26599	PTBP1
P27348	YWHAQ	P14550	AKR1A1	P49419	ALDH7A1	P27348	YWHAQ
P27352	GIF	P14555	PLA2G2A	P49588	AARS	P27352	GIF
P27482	CALML3	P14618	PKM	P49591	SARS	P27482	CALML3
P27487	DPP4	P14625	HSP90B1	P49773	HINT1	P27487	DPP4
P27797	CALR	P14780	MMP9	P49788	RARRES1	P27797	CALR
P28062	PSMB8	P14866	HNRNPL	P49908	SEPP1	P28062	PSMB8
P28066	PSMA5	P14868	DARS	P50238	CRIP1	P28066	PSMA5
P28325	CST5	P14923	JUP	P50395	GDI2	P28325	CST5
P28799	GRN	P15104	GLUL	P50897	PPT1	P28799	GRN
P28838	LAP3	P15144	ANPEP	P50990	CCT8	P28838	LAP3
P29218	IMPA1	P15169	CPN1	P50991	CCT4	P29218	IMPA1
P29373	CRABP2	P15289	ARSA	P50995	ANXA11	P29373	CRABP2
P29401	TKT	P15309	ACPP	P51512	MMP16	P29401	TKT
P29692	EEF1D	P15311	EZR	P51812	RPS6KA3	P29692	EEF1D
P30040	ERP29	P15328	FOLR1	P51858	HDGF	P30040	ERP29
P30041	PRDX6	P15374	UCHL3	P52209	PGD	P30041	PRDX6
P30043	BLVRB	P15498	VAV1	P52565	ARHGDIA	P30043	BLVRB
P30044	PRDX5	P15531	NME1	P52907	CAPZA1	P30044	PRDX5
P30047	GCHFR	P15559	NQO1	P52943	CRIP2	P30047	GCHFR
P30085	CMPK1	P15814	IGLL1	P53367	ARFIP1	P30085	CMPK1
P30086	PEBP1	P15880	RPS2	P53634	CTSC	P30086	PEBP1
P30101	PDIA3	P15924	DSP	P54108	CRISP3	P30101	PDIA3
P30483	HLA-B	P15941	MUC1	P54578	USP14	P30483	HLA-B
P30501	HLA-C	P16035	TIMP2	P54727	RAD23B	P30501	HLA-C
P30520	ADSS	P16083	NQO2	P54802	NAGLU	P30520	ADSS
P30711	GSTT1	P16152	CBR1	P54920	NAPA	P30711	GSTT1
P30740	SERPINB1	Q08209	PPP3CA	P55036	PSMD4	P30740	SERPINB1
P30838	ALDH3A1	P16401	HIST1H1B	P55058	PLTP	P30838	ALDH3A1
P31025	LCN1	P16402	HIST1H1D	P55263	ADK	P31025	LCN1
P60028	GDI1	P16403	HIST1H1C	P55327	TPD52	P60028	GDI1
P31151	S100A7	P16949	STMN1	P55786	NPEPPS	P31151	S100A7
P31939	ATIC	P17174	GOT1	Q6EEV6	SUMO4	P31939	ATIC
P31941	APOBEC3A	P17405	SMPD1	P56537	EIF6	P31941	APOBEC3A
P31946	YWHAB	P17655	CAPN2	P58499	FAM3B	P31946	YWHAB
P31947	SFN	P17858	PFKL	P59666	DEFA3	P31947	SFN
P31948	STIP1	P17931	LGALS3	P59998	ARPC4	P31948	STIP1
P31949	S100A11	P17936	IGFBP3	P60174	TPI1	P31949	S100A11
P32119	PRDX2	P17980	PSMC3	P60660	MYL6	P32119	PRDX2
P33121	ACSL1	P17987	TCP1	P60709	ACTB	P33121	ACSL1
P33908	MAN1A1	P18065	IGFBP2	P60842	EIF4A1	P33908	MAN1A1
P34096	RNASE4	P18085	ARF4	P60903	S100A10	P34096	RNASE4
P34896	SHMT1	P18135		P60953	CDC42	P34896	SHMT1
P34932	HSPA4	P18206	VCL	P60981	DSTN	P34932	HSPA4
P35030	PRSS3	P18283	GPX2	P61158	ACTR3	P35030	PRSS3
P35080	PFN2	P18428	LBP	P61160	ACTR2	P35080	PFN2
P35321	SPRR1A	P18510	IL1RN	P61163	ACTR1A	P35321	SPRR1A
P35326	SPRR2A	P18669	PGAM1	P84077	ARF1	P35326	SPRR2A
P35475	IDUA	P19021	PAM	P61457	PCBD1	P35475	IDUA
P35754	GLRX	P19338	NCL	P61586	RHOA	P35754	GLRX
P35813	PPM1A	P19652	ORM2	P61626	LYZ	P35813	PPM1A
P36406	TRIM23	P19823	ITIH2	P61769	B2M	P36406	TRIM23
P36543	ATP6V1E1	P19827	ITIH1	P61916	NPC2	P36543	ATP6V1E1
P36871	PGM1	P19957	PI3	P62140	PPP1CB	P36871	PGM1
P36952	SERPINB5	P19971	TYMP	P62158	CALM1	P36952	SERPINB5
P36955	SERPINF1	P20061	TCN1	P62258	YWHAE	P36955	SERPINF1
P37802	TAGLN2	P20073	ANXA7	P62263	RPS14	P37802	TAGLN2
P37837	TALDO1	Q9NRW1	RAB6B	P62328	TMSB4X	P37837	TALDO1
P40121	CAPG	P20618	PSMB1	P62491	RAB11A	P40121	CAPG
P40227	CCT6A	P20742	PZP	P67775	PPP2CA	P40227	CCT6A
P40394	ADH7	P20810	CAST	P62805	HIST1H4A	P40394	ADH7
P40925	MDH1	P20851	C4BPB	P62826	RAN	P40925	MDH1
P40926	MDH2	P51993	FUT6	P62834	RAP1A	P40926	MDH2
P42574	CASP3	P21246	PTN	P62888	RPL30	P42574	CASP3
P42785	PRCP	P21281	ATP6V1B2	P62937	PPIA	P42785	PRCP
Q5IS43	PAFAH1B1	P21291	CSRP1	P62942	FKBP1A	Q5IS43	PAFAH1B1
P43251	BTD	P21399	ACO1	P63000	RAC1	P43251	BTD
P43490	NAMPT	P21741	MDK	P63104	YWHAZ	P43490	NAMPT
P45974	USP5	P21796	VDAC1	Q96FJ2	DYNLL2	P45974	USP5
P46108	CRK	P21926	CD9	P63241	EIF5A	P46108	CRK
P46459	NSF	P21964	COMT	P63261	ACTG1	P46459	NSF
P46940	IQGAP1	P21980	TGM2	P63313	TMSB10	P46940	IQGAP1
P47755	CAPZA2	P22059	OSBP	P67936	TPM4	P47755	CAPZA2
P47756	CAPZB	P22061	PCMT1	P68133	ACTA1	P47756	CAPZB
P47895	ALDH1A3	P22079	LPO	P68036	UBE2L3	P47895	ALDH1A3
P47929	LGALS7	P22102	GART	Q5VTE0	EEF1A1P5	P47929	LGALS7
P48147	PREP	P22234	PAICS	Q71U36	TUBA1A	P48147	PREP
P48637	GSS	P22307	SCP2	P68371	TUBB4B	P48637	GSS
P48643	CCT5	P22314	UBA1	P68402	PAFAH1B2	P48643	CCT5
P48723	HSPA13	P22352	GPX3	P78371	CCT2	P48723	HSPA13
P48739	PITPNB	P22392	NME2	P78417	GSTO1	P48739	PITPNB
P49189	ALDH9A1	P22528	SPRR1B	P80188	LCN2	P49189	ALDH9A1
P49257	LMAN1	P22626	HNRNPA2B1	P80303	NUCB2	P49257	LMAN1
P49368	CCT3	P22792	CPN2	P80748		P49368	CCT3
P49411	TUFM	P23083		P81605	DCD	P49411	TUFM
P49419	ALDH7A1	P23284	PPIB	P98160	HSPG2	P49419	ALDH7A1
P49588	AARS	P23381	WARS	Q00796	SORD	P49588	AARS
P49591	SARS	P23396	RPS3	Q01459	CTBS	P49591	SARS
P49765	VEGFB	P23526	AHCY	Q01469	FABP5	P49765	VEGFB
P49773	HINT1	P23528	CFL1	Q01518	CAP1	P49773	HINT1
P49788	RARRES1	P24158	PRTN3	Q02413	DSG1	P49788	RARRES1
P49908	SEPP1	P24534	EEF1B2	Q02487	DSC2	P49908	SEPP1
P50238	CRIP1	P24592	IGFBP6	Q02809	PLOD1	P50238	CRIP1
P50395	GDI2	P24666	ACP1	Q02818	NUCB1	P50395	GDI2
P50502	ST13	P25311	AZGP1	Q03426	MVK	P50502	ST13
P50552	VASP	P25398	RPS12	Q04609	FOLH1	P50552	VASP
P50591	TNFSF10	P25705	ATP5A1	Q04760	GLO1	P50591	TNFSF10
P50897	PPT1	P25774	CTSS	Q06210	GFPT1	P50897	PPT1
P50990	CCT8	P25786	PSMA1	Q06323	PSME1	P50990	CCT8
P50991	CCT4	P25787	PSMA2	Q06828	FMOD	P50991	CCT4
P50995	ANXA11	P25788	PSMA3	Q06830	PRDX1	P50995	ANXA11
P51512	MMP16	P25789	PSMA4	Q07960	ARHGAP1	P51512	MMP16
P51570	GALK1	P25815	S100P	Q08380	LGALS3BP	P51570	GALK1
P51688	SGSH	P26038	MSN	Q08431	MFGE8	P51688	SGSH
P51812	RPS6KA3	P26373	RPL13	Q08554	DSC1	P51812	RPS6KA3
P51858	HDGF	P26447	S100A4	Q09666	AHNAK	P51858	HDGF
P51888	PRELP	P26572	MGAT1	Q11201	ST3GAL1	P51888	PRELP
P52209	PGD	P26599	PTBP1	Q12792	TWF1	P52209	PGD
P52565	ARHGDIA	P26640	VARS	Q12805	EFEMP1	P52565	ARHGDIA
P52907	CAPZA1	P26641	EEF1G	Q13162	PRDX4	P52907	CAPZA1
P52943	CRIP2	P26927	MST1	Q13177	PAK2	P52943	CRIP2
P53367	ARFIP1	P27105	STOM	Q13217	DNAJC3	P53367	ARFIP1
P53634	CTSC	P27169	PON1	Q13228	SELENBP1	P53634	CTSC
P54108	CRISP3	P27348	YWHAQ	Q13232	NME3	P54108	CRISP3
P54578	USP14	P27361	MAPK3	Q13332	PTPRS	P54578	USP14
P54727	RAD23B	P27482	CALML3	Q13421	MSLN	P54727	RAD23B
P54802	NAGLU	P27708	CAD	Q13438	OS9	P54802	NAGLU
P54920	NAPA	P27797	CALR	Q13510	ASAH1	P54920	NAPA
P55036	PSMD4	P27918	CFP	Q13561	DCTN2	P55036	PSMD4
P55058	PLTP	P28062	PSMB8	Q13630	TSTA3	P55058	PLTP
P55145	MANF	P28065	PSMB9	Q13938	CAPS	P55145	MANF
P55263	ADK	P28066	PSMA5	Q14050	COL9A3	P55263	ADK
P55268	LAMB2	P28070	PSMB4	Q14103	HNRNPD	P55268	LAMB2
P55327	TPD52	P28072	PSMB6	Q14118	DAG1	P55327	TPD52
P55786	NPEPPS	P28325	CST5	Q14247	CTTN	P55786	NPEPPS
Q6EEV6	SUMO4	P28482	MAPK1	Q14393	GAS6	Q6EEV6	SUMO4
P56537	EIF6	P28799	GRN	Q14435	GALNT3	P56537	EIF6
P58499	FAM3B	P28838	LAP3	Q14508	WFDC2	P58499	FAM3B
P59666	DEFA3	P29218	IMPA1	Q14515	SPARCL1	P59666	DEFA3
P59998	ARPC4	P29350	PTPN6	Q14624	ITIH4	P59998	ARPC4
P60174	TPI1	P29373	CRABP2	Q14677	CLINT1	P60174	TPI1
P60660	MYL6	P29401	TKT	Q14697	GANAB	P60660	MYL6
P60709	ACTB	P29508	SERPINB3	Q14766	LTBP1	P60709	ACTB
P60842	EIF4A1	P29622	SERPINA4	Q14847	LASP1	P60842	EIF4A1
P60903	S100A10	P29692	EEF1D	Q15019	42615	P60903	S100A10
P60953	CDC42	P30038	ALDH4A1	Q15046	KARS	P60953	CDC42
P60981	DSTN	P30040	ERP29	Q15166	PON3	P60981	DSTN
P61009	SPCS3	P30041	PRDX6	Q15181	PPA1	P61009	SPCS3
P61158	ACTR3	P30043	BLVRB	Q15293	RCN1	P61158	ACTR3
P61160	ACTR2	P30044	PRDX5	Q15365	PCBP1	P61160	ACTR2
P61163	ACTR1A	P30047	GCHFR	Q15389	ANGPT1	P61163	ACTR1A
P84077	ARF1	P30048	PRDX3	Q15435	PPP1R7	P84077	ARF1
P61224	RAP1B	P30050	RPL12	Q15691	MAPRE1	P61224	RAP1B
P61457	PCBD1	P30085	CMPK1	Q15782	CHI3L2	P61457	PCBD1
P61586	RHOA	P30086	PEBP1	Q15847	ADIRF	P61586	RHOA
P61626	LYZ	P30101	PDIA3	Q15904	ATP6AP1	P61626	LYZ
P61769	B2M	P30153	PPP2R1A	Q16204	CCDC6	P61769	B2M
P61916	NPC2	P30520	ADSS	Q16270	IGFBP7	P61916	NPC2
P61981	YWHAG	P30626	SRI	Q16378	PRR4	P61981	YWHAG
P62140	PPP1CB	P30711	GSTT1	Q16651	PRSS8	P62140	PPP1CB
P62158	CALM1	P30740	SERPINB1	Q16674	MIA	P62158	CALM1
P62258	YWHAE	P30838	ALDH3A1	Q16769	QPCT	P62258	YWHAE
P62263	RPS14	P31025	LCN1	Q16851	UGP2	P62263	RPS14
P62328	TMSB4X	P31146	CORO1A	Q24JP5	TMEM132A	P62328	TMSB4X
P62491	RAB11A	P60028	GDI1	Q3LXA3	TKFC	P62491	RAB11A
P67775	PPP2CA	P31151	S100A7	Q53FA7	TP53I3	P67775	PPP2CA
P62805	HIST1H4A	P31153	MAT2A	Q5SGD2	PPM1L	P62805	HIST1H4A
P62826	RAN	P31939	ATIC	Q5SRE7	PHYHD1	P62826	RAN
P62834	RAP1A	P55795	HNRNPH2	Q5T5C0	STXBP5	P62834	RAP1A
P62888	RPL30	P31944	CASP14	Q5TZA2	CROCC	P62888	RPL30
P62937	PPIA	P31946	YWHAB	Q6GMV3	PTRHD1	P62937	PPIA
P62942	FKBP1A	P31948	STIP1	Q6IBS0	TWF2	P62942	FKBP1A
P63000	RAC1	P31949	S100A11	Q6MZM9	PRR27	P63000	RAC1
P63104	YWHAZ	P32119	PRDX2	Q6P531	GGT6	P63104	YWHAZ
Q96FJ2	DYNLL2	P33176	KIF5B	Q6PCB0	VWA1	Q96FJ2	DYNLL2
P63241	EIF5A	P33241	LSP1	Q6UWP8	SBSN	P63241	EIF5A
P63261	ACTG1	P34096	RNASE4	Q6UXB2	CXCL17	P63261	ACTG1
P63313	TMSB10	P34896	SHMT1	Q6UXB3	LYPD2	P63313	TMSB10
P67936	TPM4	P34932	HSPA4	Q6XQN6	NAPRT	P67936	TPM4
P68133	ACTA1	P34949	MPI	Q6ZVX7	NCCRP1	P68133	ACTA1
P68036	UBE2L3	P35080	PFN2	Q7Z406	MYH14	P68036	UBE2L3
Q5VTE0	EEF1A1P5	P35219	CA8	Q7Z4W1	DCXR	Q5VTE0	EEF1A1P5
Q71U36	TUBA1A	P35221	CTNNA1	Q7Z7M9	GALNT5	Q71U36	TUBA1A
P68371	TUBB4B	P35237	SERPINB6	Q86SF2	GALNT7	P68371	TUBB4B
P68402	PAFAH1B2	P35241	RDX	Q86SQ4	GPR126	P68402	PAFAH1B2
P78371	CCT2	P35268	RPL22	Q86UD1	OAF	P78371	CCT2
P78417	GSTO1	P35443	THBS4	Q86VN1	VPS36	P78417	GSTO1
P78423	CX3CL1	P35475	IDUA	Q86X29	LSR	P78423	CX3CL1
P80188	LCN2	P35542	SAA4	Q8IZA0	KIAA0319L	P80188	LCN2
P80303	NUCB2	P35579	MYH9	Q8N335	GPD1L	P80303	NUCB2
P80419		P35606	COPB2	Q8N474	SFRP1	P80419
P80422		P35754	GLRX	Q8NBJ4	GOLM1	P80422
P80748		P35858	IGFALS	Q8NBJ7	SUMF2	P80748
P81605	DCD	P36222	CHI3L1	Q8NCL4	GALNT6	P81605	DCD
P98160	HSPG2	P36405	ARL3	Q8NES3	LFNG	P98160	HSPG2
Q00796	SORD	P36543	ATP6V1E1	Q8NEV4	MYO3A	Q00796	SORD
Q01459	CTBS	P36871	PGM1	Q8NFT8	DNER	Q01459	CTBS
Q01469	FABP5	P36952	SERPINB5	Q8NFU3	TSTD1	Q01469	FABP5
Q01518	CAP1	P36955	SERPINF1	Q8NFU4	FDCSP	Q01518	CAP1
Q02413	DSG1	P36957	DLST	Q9NP97	DYNLRB1	Q02413	DSG1
Q02487	DSC2	P36969	GPX4	Q8WUM4	PDCD6IP	Q02487	DSC2
Q02809	PLOD1	P36980	CFHR2	Q8WVQ1	CANT1	Q02809	PLOD1
Q02818	NUCB1	P37802	TAGLN2	Q8WWI1	LMO7	Q02818	NUCB1
Q03426	MVK	P37837	TALDO1	Q8WXG9	GPR98	Q03426	MVK
Q04609	FOLH1	P38606	ATP6V1A	Q92673	SORL1	Q04609	FOLH1
Q04760	GLO1	P39019	RPS19	Q92743	HTRA1	Q04760	GLO1
Q04917	YWHAH	P39687	ANP32A	Q92747	ARPC1A	Q04917	YWHAH
Q06210	GFPT1	P40121	CAPG	Q92817	EVPL	Q06210	GFPT1
Q06323	PSME1	P40227	CCT6A	Q92896	GLG1	Q06323	PSME1
Q06828	FMOD	P40394	ADH7	Q96BQ1	FAM3D	Q06828	FMOD
Q06830	PRDX1	Q6NVV1	RPL13AP3	Q96C19	EFHD2	Q06830	PRDX1
Q07065	CKAP4	P40925	MDH1	Q96C23	GALM	Q07065	CKAP4
Q07960	ARHGAP1	P40926	MDH2	Q96CN7	ISOC1	Q07960	ARHGAP1
Q08211	DHX9	Q2VIR3	EIF2S3L	Q96DA0	ZG16B	Q08211	DHX9
Q08380	LGALS3BP	P41218	MNDA	Q96DR8	MUCL1	Q08380	LGALS3BP
Q08431	MFGE8	P41222	PTGDS	Q96FV2	SCRN2	Q08431	MFGE8
Q08554	DSC1	P42025	ACTR1B	Q96FW1	OTUB1	Q08554	DSC1
Q09328	MGAT5	P42224	STAT1	Q96G03	PGM2	Q09328	MGAT5
Q09666	AHNAK	P43034	PAFAH1B1	Q96HC4	PDLIM5	Q09666	AHNAK
Q10472	GALNT1	P43251	BTD	Q96HN2	AHCYL2	Q10472	GALNT1
Q11201	ST3GAL1	P43487	RANBP1	Q96IU4	ABHD14B	Q11201	ST3GAL1
Q12765	SCRN1	P43490	NAMPT	Q96KP4	CNDP2	Q12765	SCRN1
Q12792	TWF1	P43652	AFM	Q96MK3	FAM20A	Q12792	TWF1
Q12805	EFEMP1	P45877	PPIC	Q96S96	PEBP4	Q12805	EFEMP1
Q12841	FSTL1	P45974	USP5	Q96TA1	FAM129B	Q12841	FSTL1
Q12913	PTPRJ	P46379	BAG6	Q99459	CDC5L	Q12913	PTPRJ
Q13018	PLA2R1	P46459	NSF	Q99497	PARK7	Q13018	PLA2R1
Q13162	PRDX4	P46776	RPL27A	Q99519	NEU1	Q13162	PRDX4
Q13177	PAK2	P46782	RPS5	Q99523	SORT1	Q13177	PAK2
Q13183	SLC13A2	P46783	RPS10	Q99536	VAT1	Q13183	SLC13A2
Q13217	DNAJC3	P46926	GNPDA1	Q99538	LGMN	Q13217	DNAJC3
Q13228	SELENBP1	P46940	IQGAP1	Q99574	SERPINI1	Q13228	SELENBP1
Q13232	NME3	P46976	GYG1	Q99935	PROL1	Q13232	NME3
Q13332	PTPRS	P47755	CAPZA2	Q99954	SMR3A	Q13332	PTPRS
Q13421	MSLN	P47756	CAPZB	Q9BPX5	ARPC5L	Q13421	MSLN
Q13438	OS9	P47895	ALDH1A3	Q9BR76	CORO1B	Q13438	OS9
Q13443	ADAM9	P48047	ATP5O	Q9BRA2	TXNDC17	Q13443	ADAM9
Q13444	ADAM15	P48147	PREP	Q9BRF8	CPPED1	Q13444	ADAM15
Q13449	LSAMP	P48444	ARCN1	Q9BRK5	SDF4	Q13449	LSAMP
Q13508	ART3	P48637	GSS	Q9BS26	ERP44	Q13508	ART3
Q13510	ASAH1	P48643	CCT5	Q9BS40	LXN	Q13510	ASAH1
Q13561	DCTN2	P48723	HSPA13	Q9BUL8	PDCD10	Q13561	DCTN2
Q13630	TSTA3	P48739	PITPNB	Q9BUT1	BDH2	Q13630	TSTA3
Q13938	CAPS	P48740	MASP1	Q9BVJ7	DUSP23	Q13938	CAPS
Q14050	COL9A3	P49189	ALDH9A1	Q9BW04	SARG	Q14050	COL9A3
Q14103	HNRNPD	P49257	LMAN1	Q9BW30	TPPP3	Q14103	HNRNPD
Q14118	DAG1	P49368	CCT3	Q9BWD1	ACAT2	Q14118	DAG1
Q14247	CTTN	P49411	TUFM	Q9BWS9	CHID1	Q14247	CTTN
Q14393	GAS6	P49419	ALDH7A1	Q9GZN4	PRSS22	Q14393	GAS6
Q14435	GALNT3	P49458	SRP9	Q9GZZ8	LACRT	Q14435	GALNT3
Q14508	WFDC2	P49588	AARS	Q9H173	SIL1	Q14508	WFDC2
Q14515	SPARCL1	P49591	SARS	Q9H2G2	SLK	Q14515	SPARCL1
Q14624	ITIH4	P49720	PSMB3	Q9H4A4	RNPEP	Q14624	ITIH4
Q14677	CLINT1	P49721	PSMB2	Q9H4G0	EPB41L1	Q14677	CLINT1
Q14696	MESDC2	P49747	COMP	Q9H6S3	EPS8L2	Q14696	MESDC2
Q14697	GANAB	P49773	HINT1	Q9H8J5	MANSC1	Q14697	GANAB
Q14703	MBTPS1	P49788	RARRES1	Q9HBR0	SLC38A10	Q14703	MBTPS1
Q14766	LTBP1	P49841	GSK3B	Q9HC38	GLOD4	Q14766	LTBP1
Q14847	LASP1	P50225	SULT1A1	Q9NQ79	CRTAC1	Q14847	LASP1
Q15019	42615	P50238	CRIP1	Q9NQR4	NIT2	Q15019	42615
Q15046	KARS	P50395	GDI2	Q9NQW7	XPNPEP1	Q15046	KARS
Q15166	PON3	P50452	SERPINB8	Q9NR46	SH3GLB2	Q15166	PON3
Q15181	PPA1	Q8IZP2	ST13P4	Q9NRA1	PDGFC	Q15181	PPA1
Q15286	RAB35	P50570	DNM2	Q9NRJ3	CCL28	Q15286	RAB35
Q15293	RCN1	P50747	HLCS	Q9NTK5	OLA1	Q15293	RCN1
Q15365	PCBP1	P50897	PPT1	Q9NZ08	ERAP1	Q15365	PCBP1
Q15375	EPHA7	P50914	RPL14	Q9NZP8	C1RL	Q15375	EPHA7
Q15389	ANGPT1	P50990	CCT8	Q9NZT1	CALML5	Q15389	ANGPT1
Q15435	PPP1R7	P50991	CCT4	Q9P2T1	GMPR2	Q15435	PPP1R7
Q15631	TSN	P50995	ANXA11	Q9UBC9	SPRR3	Q15631	TSN
Q15691	MAPRE1	P51149	RAB7A	Q9UBQ7	GRHPR	Q15691	MAPRE1
Q15782	CHI3L2	P51452	DUSP3	Q9UBR2	CTSZ	Q15782	CHI3L2
Q15847	ADIRF	P51659	HSD17B4	Q9UBT3	DKK4	Q15847	ADIRF
Q15904	ATP6AP1	P51812	RPS6KA3	Q9UBX1	CTSF	Q15904	ATP6AP1
Q16204	CCDC6	P51857	AKR1D1	Q9UGM3	DMBT1	Q16204	CCDC6
Q16270	IGFBP7	P51858	HDGF	Q9UHD0	IL19	Q16270	IGFBP7
Q16378	PRR4	P51884	LUM	Q9UHL4	DPP7	Q16378	PRR4
Q5IFJ8	PSMD5	P52209	PGD	Q9UHV9	PFDN2	Q5IFJ8	PSMD5
Q16651	PRSS8	P52565	ARHGDIA	Q9UJ70	NAGK	Q16651	PRSS8
Q16674	MIA	P52566	ARHGDIB	Q9UJJ9	GNPTG	Q16674	MIA
Q16706	MAN2A1	P52895	AKR1C2	Q9UJU6	DBNL	Q16706	MAN2A1
Q16769	QPCT	P52907	CAPZA1	Q9UKK9	NUDT5	Q16769	QPCT
Q16775	HAGH	P52943	CRIP2	Q9UKY7	CDV3	Q16775	HAGH
Q16851	UGP2	P53004	BLVRA	Q9UL46	PSME2	Q16851	UGP2
Q16890	TPD52L1	P53367	ARFIP1	Q9ULA0	DNPEP	Q16890	TPD52L1
Q24JP5	TMEM132A	P53582	METAP1	Q9ULZ3	PYCARD	Q24JP5	TMEM132A
Q29963	HLA-C	P53621	COPA	Q9UN36	NDRG2	Q29963	HLA-C
Q2I0M4	LRRC26	P53634	CTSC	Q9UNW1	MINPP1	Q2I0M4	LRRC26
Q3LXA3	TKFC	P53999	SUB1	Q9UNZ2	NSFL1C	Q3LXA3	TKFC
Q53FA7	TP53I3	P54108	CRISP3	Q9Y2A9	B3GNT3	Q53FA7	TP53I3
Q5JU85	IQSEC2	P54577	YARS	Q9Y2E5	MAN2B2	Q5JU85	IQSEC2
Q5SGD2	PPM1L	P54727	RAD23B	Q9Y315	DERA	Q5SGD2	PPM1L
Q5SRE7	PHYHD1	P54802	NAGLU	Q9Y4L1	HYOU1	Q5SRE7	PHYHD1
Q5T5C0	STXBP5	P54819	AK2	Q9Y5Z4	HEBP2	Q5T5C0	STXBP5
Q5TZA2	CROCC	P54920	NAPA	Q9Y646	CPQ	Q5TZA2	CROCC
Q6GMV3	PTRHD1	P55010	EIF5	Q9Y6U3	SCIN	Q6GMV3	PTRHD1
Q6IBS0	TWF2	P55011	SLC12A2	Q13765	NACA	Q6IBS0	TWF2
Q6MZM9	PRR27	P55036	PSMD4	O00231	PSMD11	Q6MZM9	PRR27
Q6P531	GGT6	P55058	PLTP	O00244	ATOX1	Q6P531	GGT6
Q6P6B7	ANKRD16	P55072	VCP	O15212	PFDN6	Q6P6B7	ANKRD16
Q6PCB0	VWA1	P55084	HADHB	O43776	NARS	Q6PCB0	VWA1
Q6UWP8	SBSN	P55263	ADK	P41567	EIF1	Q6UWP8	SBSN
Q6UXB2	CXCL17	P55327	TPD52	O60925	PFDN1	Q6UXB2	CXCL17
Q6UXB3	LYPD2	P55735	SEC13	O75363	BCAS1	Q6UXB3	LYPD2
Q6UXI9	NPNT	P55769	SNU13	O75369	FLNB	Q6UXI9	NPNT
Q6VMQ6	ATF7IP	P55786	NPEPPS	O75608	LYPLA1	Q6VMQ6	ATF7IP
Q6X4U4	SOSTDC1	Q6EEV6	SUMO4	O75711	SCRG1	Q6X4U4	SOSTDC1
Q6XQN6	NAPRT	P56537	EIF6	O75828	CBR3	Q6XQN6	NAPRT
Q6ZMJ4	IL34	P57735	RAB25	O94760	DDAH1	Q6ZMJ4	IL34
Q6ZS72	C19orf35	P57764	GSDMD	O94985	CLSTN1	Q6ZS72	C19orf35
Q6ZVX7	NCCRP1	P58499	FAM3B	O95782	AP2A1	Q6ZVX7	NCCRP1
Q705D2	E6	P58546	MTPN	P00326	ADH1C	Q705D2	E6
Q7Z406	MYH14	P59666	DEFA3	P01596		Q7Z406	MYH14
Q7Z422	SZRD1	P59998	ARPC4	P01604		Q7Z422	SZRD1
Q7Z4H3	HDDC2	P60033	CD81	P01775		Q7Z4H3	HDDC2
Q7Z4W1	DCXR	P60174	TPI1	P01860	IGHG3	Q7Z4W1	DCXR
Q7Z569	BRAP	P60660	MYL6	P02748	C9	Q7Z569	BRAP
Q7Z7H5	TMED4	P60709	ACTB	P02751	FN1	Q7Z7H5	TMED4
Q7Z7M9	GALNT5	P60842	EIF4A1	P03952	KLKB1	Q7Z7M9	GALNT5
Q86SF2	GALNT7	P60866	RPS20	P05164	MPO	Q86SF2	GALNT7
Q86SQ4	GPR126	P60900	PSMA6	P06310		Q86SQ4	GPR126
Q86UD1	OAF	P60903	S100A10	P06730	EIF4E	Q86UD1	OAF
Q86VN1	VPS36	P60953	CDC42	P06753	TPM3	Q86VN1	VPS36
Q86VR7	VSIG10L	P60981	DSTN	P0C6U8	1a	Q86VR7	VSIG10L
Q86X29	LSR	P61006	RAB8A	P11216	PYGB	Q86X29	LSR
Q86Y38	XYLT1	P61019	RAB2A	P13861	PRKAR2A	Q86Y38	XYLT1
Q8IWU5	SULF2	P61020	RAB5B	P16422	EPCAM	Q8IWU5	SULF2
Q8IZA0	KIAA0319L	P61077	UBE2D3	P18136		Q8IZA0	KIAA0319L
Q8N335	GPD1L	P61081	UBE2M	Q9NRW1	RAB6B	Q8N335	GPD1L
Q8N474	SFRP1	P61086	UBE2K	P51993	FUT6	Q8N474	SFRP1
Q8NBJ4	GOLM1	P61088	UBE2N	P24158	PRTN3	Q8NBJ4	GOLM1
Q8NBJ7	SUMF2	P61158	ACTR3	P25398	RPS12	Q8NBJ7	SUMF2
Q8NBS9	TXNDC5	P61160	ACTR2	P25788	PSMA3	Q8NBS9	TXNDC5
Q8NCH0	CHST14	P61163	ACTR1A	P27361	MAPK3	Q8NCH0	CHST14
Q8NCL4	GALNT6	P61201	COPS2	P28070	PSMB4	Q8NCL4	GALNT6
Q8NCL9	APCDD1L	P84077	ARF1	P28482	MAPK1	Q8NCL9	APCDD1L
Q8NES3	LFNG	P61221	ABCE1	P36405	ARL3	Q8NES3	LFNG
Q8NEV4	MYO3A	P61247	RPS3A	P38606	ATP6V1A	Q8NEV4	MYO3A
Q8NFL0	B3GNT7	P61457	PCBD1	P42224	STAT1	Q8NFL0	B3GNT7
Q8NFT8	DNER	P61586	RHOA	P49721	PSMB2	Q8NFT8	DNER
Q8NFU3	TSTD1	P61604	HSPE1	P52566	ARHGDIB	Q8NFU3	TSTD1
Q8NFU4	FDCSP	P61626	LYZ	P53004	BLVRA	Q8NFU4	FDCSP
Q8NFZ8	CADM4	P61769	B2M	P55010	EIF5	Q8NFZ8	CADM4
Q8TB96	ITFG1	P61916	NPC2	P55072	VCP	Q8TB96	ITFG1
Q8TD08	MAPK15	P61923	COPZ1	P58546	MTPN	Q8TD08	MAPK15
Q9NP97	DYNLRB1	P61960	UFM1	P61086	UBE2K	Q9NP97	DYNLRB1
Q8WUM4	PDCD6IP	P61970	NUTF2	P61970	NUTF2	Q8WUM4	PDCD6IP
Q8WVQ1	CANT1	P61978	HNRNPK	P62330	ARF6	Q8WVQ1	CANT1
Q8WWI1	LMO7	P62136	PPP1CA	P68363	TUBA1B	Q8WWI1	LMO7
Q8WXG9	GPR98	P62140	PPP1CB	Q00169	PITPNA	Q8WXG9	GPR98
Q92520	FAM3C	P62158	CALM1	Q08257	CRYZ	Q92520	FAM3C
Q92558	WASF1	P62249	RPS16	Q12907	LMAN2	Q92558	WASF1
Q92673	SORL1	P62258	YWHAE	Q12934	BFSP1	Q92673	SORL1
Q92743	HTRA1	P62304	SNRPE	Q13126	MTAP	Q92743	HTRA1
Q92747	ARPC1A	P62318	SNRPD3	Q13813	SPTAN1	Q92747	ARPC1A
Q92817	EVPL	P62330	ARF6	Q14195	DPYSL3	Q92817	EVPL
Q92820	GGH	P62495	ETF1	Q14240	EIF4A2	Q92820	GGH
Q92838	EDA	P62633	CNBP	Q14914	PTGR1	Q92838	EDA
Q92882	OSTF1	P67775	PPP2CA	Q15056	EIF4H	Q92882	OSTF1
Q92887	ABCC2	P62805	HIST1H4A	Q15084	PDIA6	Q92887	ABCC2
Q92896	GLG1	P62826	RAN	Q15366	PCBP2	Q92896	GLG1
Q969H8	MYDGF	P62829	RPL23	Q15582	TGFBI	Q969H8	MYDGF
Q969P0	IGSF8	P62851	RPS25	Q16186	ADRM1	Q969P0	IGSF8
Q969X2	ST6GALNAC6	P62857	RPS28	Q16774	GUK1	Q969X2	ST6GALNAC6
Q96BQ1	FAM3D	P62873	GNB1	Q5T749	KPRP	Q96BQ1	FAM3D
Q96C19	EFHD2	Q9HAV0	GNB4	Q5U7I5	TTR	Q96C19	EFHD2
Q96C23	GALM	P62888	RPL30	Q6P1N9	TATDN1	Q96C23	GALM
Q96CN7	ISOC1	P62913	RPL11	Q7KZF4	SND1	Q96CN7	ISOC1
Q96DA0	ZG16B	P62937	PPIA	Q8IZP0	ABI1	Q96DA0	ZG16B
Q96DR8	MUCL1	P62942	FKBP1A	Q8TCD5	NT5C	Q96DR8	MUCL1
Q96EU7	C1GALT1C1	P62979	RPS27A	Q8TF30	WHAMM	Q96EU7	C1GALT1C1
Q96FV2	SCRN2	P63000	RAC1	Q8WXI7	MUC16	Q96FV2	SCRN2
Q96FW1	OTUB1	P63010	AP2B1	Q96FQ6	S100A16	Q96FW1	OTUB1
Q96G03	PGM2	P63096	GNAI1	Q96H20	SNF8	Q96G03	PGM2
Q96GF1	RNF185	P63104	YWHAZ	Q96HE7	ERO1A	Q96GF1	RNF185
Q96HC4	PDLIM5	P63208	SKP1	Q96IJ6	GMPPA	Q96HC4	PDLIM5
Q96HD1	CRELD1	P63241	EIF5A	Q96NL6	SCLT1	Q96HD1	CRELD1
Q96HN2	AHCYL2	P63244	GNB2L1	Q99941	ATF6B	Q96HN2	AHCYL2
Q96IU4	ABHD14B	P63261	ACTG1	Q9BUN1	MENT	Q96IU4	ABHD14B
Q96KP4	CNDP2	P63313	TMSB10	Q9BY32	ITPA	Q96KP4	CNDP2
Q96MK3	FAM20A	P67936	TPM4	Q9BYV9	BACH2	Q96MK3	FAM20A
Q96RD9	FCRL5	P68133	ACTA1	Q9H0W9	C11orf54	Q96RD9	FCRL5
Q96S96	PEBP4	P68036	UBE2L3	Q9Y365	STARD10	Q96S96	PEBP4
Q96TA1	FAM129B	Q5VTE0	EEF1A1P5	Q9Y5P6	GMPPB	Q96TA1	FAM129B
Q99459	CDC5L	P68363	TUBA1B	Q9Y617	PSAT1	Q99459	CDC5L
Q99497	PARK7	P68371	TUBB4B	Q9Y624	F11R	Q99497	PARK7
Q99519	NEU1	P68402	PAFAH1B2	O15511	ARPC5	Q99519	NEU1
Q99523	SORT1	P68871	HBB	O43175	PHGDH	Q99523	SORT1
Q99536	VAT1	P78371	CCT2	O94766	B3GAT3	Q99536	VAT1
Q99538	LGMN	P78417	GSTO1	O95969	SCGB1D2	Q99538	LGMN
Q99574	SERPINI1	P80108	GPLD1	P00746	CFD	Q99574	SERPINI1
Q99935	PROL1	P80188	LCN2	P01624		Q99935	PROL1
Q99954	SMR3A	P80303	NUCB2	P01770		Q99954	SMR3A
Q99961	SH3GL1	P80511	S100A12	P01861	IGHG4	Q99961	SH3GL1
Q9BPX5	ARPC5L	P80748		P04040	CAT	Q9BPX5	ARPC5L
Q9BQ16	SPOCK3	P81605	DCD	P04220		Q9BQ16	SPOCK3
Q9BR76	CORO1B	P84090	ERH	P06887		Q9BR76	CORO1B
Q9BRA2	TXNDC17	P84095	RHOG	P07437	TUBB	Q9BRA2	TXNDC17
Q9BRF8	CPPED1	P84098	RPL19	P08670	VIM	Q9BRF8	CPPED1
Q9BRK5	SDF4	P98160	HSPG2	P0CG06	IGLC3	Q9BRK5	SDF4
Q9BS26	ERP44	Q00610	CLTC	P13796	LCP1	Q9BS26	ERP44
Q9BS40	LXN	Q00688	FKBP3	P15531	NME1	Q9BS40	LXN
Q9BUL8	PDCD10	Q00796	SORD	P15924	DSP	Q9BUL8	PDCD10
Q9BUT1	BDH2	Q00839	HNRNPU	P17936	IGFBP3	Q9BUT1	BDH2
Q9BVJ7	DUSP23	Q01082	SPTBN1	P18065	IGFBP2	Q9BVJ7	DUSP23
Q9BW04	SARG	Q01459	CTBS	P26038	MSN	Q9BW04	SARG
Q9BW30	TPPP3	Q01469	FABP5	P31944	CASP14	Q9BW30	TPPP3
Q9BWD1	ACAT2	Q01518	CAP1	P35579	MYH9	Q9BWD1	ACAT2
Q9BWS9	CHID1	Q01813	PFKP	P45877	PPIC	Q9BWS9	CHID1
Q9BXJ1	C1QTNF1	Q01844	EWSR1	P46926	GNPDA1	Q9BXJ1	C1QTNF1
Q9GZM5	YIPF3	Q02413	DSG1	Q8IZP2	ST13P4	Q9GZM5	YIPF3
Q9GZN4	PRSS22	Q02487	DSC2	P62873	GNB1	Q9GZN4	PRSS22
Q9GZZ8	LACRT	Q02790	FKBP4	Q04828	AKR1C1	Q9GZZ8	LACRT
Q9H173	SIL1	Q02809	PLOD1	Q709C8	VPS13C	Q9H173	SIL1
Q9H2G2	SLK	Q02818	NUCB1	Q8N4A0	GALNT4	Q9H2G2	SLK
Q9H336	CRISPLD1	Q03426	MVK	Q92499	DDX1	Q9H336	CRISPLD1
Q9H444	CHMP4B	Q03591	CFHR1	Q92599	42621	Q9H444	CHMP4B
Q9H4A4	RNPEP	Q04609	FOLH1	Q96F63	CCDC97	Q9H4A4	RNPEP
Q9H4F8	SMOC1	Q04637	EIF4G1	Q9H299	SH3BGRL3	Q9H4F8	SMOC1
Q9H4G0	EPB41L1	Q04760	GLO1	Q9NWV4	C1orf123	Q9H4G0	EPB41L1
Q9H6S3	EPS8L2	Q04828	AKR1C1	Q9NY33	DPP3	Q9H6S3	EPS8L2
Q9H741	C12orf49	Q06033	ITIH3	Q9P289	STK26	Q9H741	C12orf49
Q9H8J5	MANSC1	Q06210	GFPT1	Q9P2E9	RRBP1	Q9H8J5	MANSC1
Q9HAT2	SIAE	Q06323	PSME1	P05783	KRT18	Q9HAT2	SIAE
Q9HBR0	SLC38A10	Q06828	FMOD	P08133	ANXA6	Q9HBR0	SLC38A10
Q9HC38	GLOD4	Q06830	PRDX1	P29508	SERPINB3	Q9HC38	GLOD4
Q9HC84	MUC5B	Q07020	RPL18	P35237	SERPINB6	Q9HC84	MUC5B
Q9NP80	PNPLA8	Q07812	BAX	P61026	RAB10	Q9NP80	PNPLA8
Q9NPH6	OBP2B	Q07955	SRSF1	P61019	RAB2A	Q9NPH6	OBP2B
Q9NQ79	CRTAC1	Q07960	ARHGAP1	P61088	UBE2N	Q9NQ79	CRTAC1
Q9NQR4	NIT2	Q08188	TGM3	Q6NXT2	H3F3C	Q9NQR4	NIT2
Q9NQW7	XPNPEP1	Q08257	CRYZ	Q562R1	ACTBL2	Q9NQW7	XPNPEP1
Q9NR46	SH3GLB2	Q08380	LGALS3BP	Q6ZRK6	CCDC73	Q9NR46	SH3GLB2
Q9NRA1	PDGFC	Q08431	MFGE8			Q9NRA1	PDGFC
Q9NRJ3	CCL28	Q08554	DSC1			Q9NRJ3	CCL28
Q9NS15	LTBP3	Q09666	AHNAK			Q9NS15	LTBP3
Q9NS68	TNFRSF19	Q10567	AP1B1			Q9NS68	TNFRSF19
Q9NTK5	OLA1	Q11201	ST3GAL1			Q9NTK5	OLA1
Q9NX46	ADPRHL2	Q12792	TWF1			Q9NX46	ADPRHL2
Q9NXH9	TRMT1	Q12805	EFEMP1			Q9NXH9	TRMT1
Q9NYU2	UGGT1	Q12882	DPYD			Q9NYU2	UGGT1
Q9NZ08	ERAP1	Q12904	AIMP1			Q9NZ08	ERAP1
Q9NZD2	GLTP	Q12974	PTP4A2			Q9NZD2	GLTP
Q9NZH0	GPRC5B	Q13011	ECH1			Q9NZH0	GPRC5B
Q9NZP8	C1RL	Q13045	FLII			Q9NZP8	C1RL
Q9NZT1	CALML5	Q13126	MTAP			Q9NZT1	CALML5
Q9NZV1	CRIM1	Q13151	HNRNPA0			Q9NZV1	CRIM1
Q9P0S2	COX16	Q13162	PRDX4			Q9P0S2	COX16
Q9P2T1	GMPR2	Q13177	PAK2			Q9P2T1	GMPR2
Q9UBC9	SPRR3	Q13200	PSMD2			Q9UBC9	SPRR3
Q9UBQ7	GRHPR	Q13217	DNAJC3			Q9UBQ7	GRHPR
Q9UBR2	CTSZ	Q13228	SELENBP1			Q9UBR2	CTSZ
Q9UBS3	DNAJB9	Q13232	NME3			Q9UBS3	DNAJB9
Q9UBT3	DKK4	Q13332	PTPRS			Q9UBT3	DKK4
Q9UBX1	CTSF	Q13404	UBE2V1			Q9UBX1	CTSF
Q9UBX5	FBLN5	Q13421	MSLN			Q9UBX5	FBLN5
Q9UGM3	DMBT1	Q13438	OS9			Q9UGM3	DMBT1
Q9UHD0	IL19	Q13492	PICALM			Q9UHD0	IL19
Q9UHL4	DPP7	Q13510	ASAH1			Q9UHL4	DPP7
Q9UHV9	PFDN2	Q13561	DCTN2			Q9UHV9	PFDN2
Q9UJ70	NAGK	Q13564	NAE1			Q9UJ70	NAGK
Q9UJJ9	GNPTG	Q13596	SNX1			Q9UJJ9	GNPTG
Q9UJU6	DBNL	Q13630	TSTA3			Q9UJU6	DBNL
Q9UKK9	NUDT5	Q13642	FHL1			Q9UKK9	NUDT5
Q9UKY7	CDV3	Q13790	APOF			Q9UKY7	CDV3
Q9UL46	PSME2	Q13813	SPTAN1			Q9UL46	PSME2
Q9ULA0	DNPEP	Q13838	DDX39B			Q9ULA0	DNPEP
Q9ULX5	RNF112	Q13867	BLMH			Q9ULX5	RNF112
Q9ULZ3	PYCARD	Q13938	CAPS			Q9ULZ3	PYCARD
Q9UN36	NDRG2	Q14050	COL9A3			Q9UN36	NDRG2
Q9UN70	PCDHGC3	Q14103	HNRNPD			Q9UN70	PCDHGC3
Q9UNW1	MINPP1	Q14116	IL18			Q9UNW1	MINPP1
Q9UNZ2	NSFL1C	Q14118	DAG1			Q9UNZ2	NSFL1C
Q9Y274	ST3GAL6	Q14126	DSG2			Q9Y274	ST3GAL6
Q9Y2A9	B3GNT3	Q14134	TRIM29			Q9Y2A9	B3GNT3
Q9Y2E5	MAN2B2	Q14152	EIF3A			Q9Y2E5	MAN2B2
Q9Y2G1	MYRF	Q14195	DPYSL3			Q9Y2G1	MYRF
Q9Y2V2	CARHSP1	Q14204	DYNC1H1			Q9Y2V2	CARHSP1
Q9Y315	DERA	Q14240	EIF4A2			Q9Y315	DERA
Q9Y4L1	HYOU1	Q14247	CTTN			Q9Y4L1	HYOU1
Q9Y5F8	PCDHGB7	Q14376	GALE			Q9Y5F8	PCDHGB7
Q9Y5Z4	HEBP2	Q14435	GALNT3			Q9Y5Z4	HEBP2
Q9Y646	CPQ	Q14508	WFDC2			Q9Y646	CPQ
Q9Y653	GPR56	Q14515	SPARCL1			Q9Y653	GPR56
Q9Y662	HS3ST3B1	Q14520	HABP2			Q9Y662	HS3ST3B1
Q9Y6Q5	AP1M2	Q14558	PRPSAP1			Q9Y6Q5	AP1M2
Q9Y6U3	SCIN	Q14574	DSC3			Q9Y6U3	SCIN
A6NEC2	NPEPPSL1	Q14624	ITIH4			A6NEC2	NPEPPSL1
Q13765	NACA	Q14651	PLS1			Q13765	NACA
O00231	PSMD11	Q14677	CLINT1			O00231	PSMD11
O00244	ATOX1	Q14697	GANAB			O00244	ATOX1
O00469	PLOD2	Q14764	MVP			O00469	PLOD2
O14656	TOR1A	Q14766	LTBP1			O14656	TOR1A
O14908	GIPC1	Q14847	LASP1			O14908	GIPC1
O15212	PFDN6	Q14914	PTGR1			O15212	PFDN6
O43776	NARS	Q14974	KPNB1			O43776	NARS
O43865	AHCYL1	Q15008	PSMD6			O43865	AHCYL1
P41567	EIF1	Q15019	42615			P41567	EIF1
O60925	PFDN1	Q15046	KARS			O60925	PFDN1
O73556		Q15056	EIF4H			O73556
O75071	EFCAB14	Q15084	PDIA6			O75071	EFCAB14
O75363	BCAS1	Q15102	PAFAH1B3			O75363	BCAS1
O75369	FLNB	Q15113	PCOLCE			O75369	FLNB
O75608	LYPLA1	Q15149	PLEC			O75608	LYPLA1
O75711	SCRG1	Q15166	PON3			O75711	SCRG1
O75828	CBR3	Q15181	PPA1			O75828	CBR3
O76041	NEBL	Q15185	PTGES3			O76041	NEBL
O94760	DDAH1	Q15257	PPP2R4			O94760	DDAH1
O94985	CLSTN1	Q15293	RCN1			O94985	CLSTN1
O95436	SLC34A2	Q15365	PCBP1			O95436	SLC34A2
O95782	AP2A1	Q15366	PCBP2			O95782	AP2A1
P00326	ADH1C	Q15369	TCEB1			P00326	ADH1C
P01596		Q15435	PPP1R7			P01596
P01604		Q15436	SEC23A			P01604
P01709		Q15517	CDSN			P01709
P01765		Q15582	TGFBI			P01765
P01775		Q15691	MAPRE1			P01775
P01860	IGHG3	Q15746	MYLK			P01860	IGHG3
P02748	C9	Q15750	TAB1			P02748	C9
P02751	FN1	Q15782	CHI3L2			P02751	FN1
P03952	KLKB1	Q15785	TOMM34			P03952	KLKB1
P12487	env	Q15833	STXBP2			P12487	env
P05164	MPO	Q15847	ADIRF			P05164	MPO
P06310		Q15904	ATP6AP1			P06310
P06730	EIF4E	Q15907	RAB11B			P06730	EIF4E
P06753	TPM3	Q15942	ZYX			P06753	TPM3
Q32P51	HNRNPA1L2	Q16181	42620			Q32P51	HNRNPA1L2
P0C6U8	1a	Q16186	ADRM1			P0C6U8	1a
P0DJI9	SAA2	Q16204	CCDC6			P0DJI9	SAA2
P10321	HLA-C	Q16222	UAP1			P10321	HLA-C
P11172	UMPS	Q16270	IGFBP7			P11172	UMPS
P11216	PYGB	Q16378	PRR4			P11216	PYGB
Q9H361	PABPC3	Q16531	DDB1			Q9H361	PABPC3
P13535	MYH8	Q16543	CDC37			P13535	MYH8
P13861	PRKAR2A	Q16610	ECM1			P13861	PRKAR2A
P15056	BRAF	Q16651	PRSS8			P15056	BRAF
P15090	FABP4	Q16666	IFI16			P15090	FABP4
P16422	EPCAM	Q16698	DECR1			P16422	EPCAM
P18136		Q16719	KYNU			P18136
P36268	GGT2	Q16769	QPCT			P36268	GGT2
P20062	TCN2	Q16851	UGP2			P20062	TCN2
Q9NRW1	RAB6B	Q16881	TXNRD1			Q9NRW1	RAB6B
P51993	FUT6	Q3LXA3	TKFC			P51993	FUT6
P22105	TNXB	Q3ZCW2	LGALSL			P22105	TNXB
P24158	PRTN3	Q53EL6	PDCD4			P24158	PRTN3
P25398	RPS12	Q53FA7	TP53I3			P25398	RPS12
P25788	PSMA3	Q5SGD2	PPM1L			P25788	PSMA3
P27361	MAPK3	Q5SRE7	PHYHD1			P27361	MAPK3
P28070	PSMB4	Q5T5C0	STXBP5			P28070	PSMB4
P28482	MAPK1	Q5T749	KPRP			P28482	MAPK1
P36405	ARL3	Q5T750	XP32			P36405	ARL3
P38606	ATP6V1A	Q5TDH0	DDI2			P38606	ATP6V1A
P42224	STAT1	Q5U7I5	TTR			P42224	STAT1
P47989	XDH	Q5VW32	BROX			P47989	XDH
P49721	PSMB2	Q66K66	TMEM198			P49721	PSMB2
P50281	MMP14	Q687X5	STEAP4			P50281	MMP14
P52566	ARHGDIB	Q6EMK4	VASN			P52566	ARHGDIB
P53004	BLVRA	Q6GMV3	PTRHD1			P53004	BLVRA
P53801	PTTG1IP	Q6IBS0	TWF2			P53801	PTTG1IP
P53990	IST1	Q6MZM9	PRR27			P53990	IST1
P55010	EIF5	Q6NUJ1	PSAPL1			P55010	EIF5
P55072	VCP	Q6P474	PDXDC2P			P55072	VCP
P58546	MTPN	Q6PCB0	VWA1			P58546	MTPN
P61086	UBE2K	Q6UWP8	SBSN			P61086	UBE2K
P61970	NUTF2	Q6UXB8	PI16			P61970	NUTF2
P62330	ARF6	Q6XQN6	NAPRT			P62330	ARF6
P68363	TUBA1B	Q6ZRK6	CCDC73			P68363	TUBA1B
Q00169	PITPNA	Q6ZVX7	NCCRP1			Q00169	PITPNA
Q08257	CRYZ	Q71U36	TUBA1A			Q08257	CRYZ
Q10469	MGAT2	Q7KZF4	SND1			Q10469	MGAT2
Q10471	GALNT2	Q7Z406	MYH14			Q10471	GALNT2
Q11206	ST3GAL4	Q7Z4S6	KIF21A			Q11206	ST3GAL4
Q12907	LMAN2	Q7Z7M9	GALNT5			Q12907	LMAN2
Q12934	BFSP1	Q86SF2	GALNT7			Q12934	BFSP1
Q13126	MTAP	Q86SQ4	GPR126			Q13126	MTAP
Q15819	UBE2V2	Q86UD1	OAF			Q15819	UBE2V2
Q13813	SPTAN1	Q86VN1	VPS36			Q13813	SPTAN1
Q14195	DPYSL3	Q86VP6	CAND1			Q14195	DPYSL3
Q14240	EIF4A2	Q86X29	LSR			Q14240	EIF4A2
Q14914	PTGR1	Q86X76	NIT1			Q14914	PTGR1
Q15056	EIF4H	Q8IZ83	ALDH16A1			Q15056	EIF4H
Q15084	PDIA6	Q8N1G4	LRRC47			Q15084	PDIA6
Q15366	PCBP2	Q8N1Q1	CA13			Q15366	PCBP2
Q15370	TCEB2	Q8N335	GPD1L			Q15370	TCEB2
Q15582	TGFBI	Q8N474	SFRP1			Q15582	TGFBI
Q15714	TSC22D1	Q8N4A0	GALNT4			Q15714	TSC22D1
Q15828	CST6	Q8N8N7	PTGR2			Q15828	CST6
Q15843	NEDD8	Q8NBJ4	GOLM1			Q15843	NEDD8
Q16186	ADRM1	Q8NBJ7	SUMF2			Q16186	ADRM1
Q16774	GUK1	Q8NCL4	GALNT6			Q16774	GUK1
Q5JRA6	MIA3	Q8NCW5	APOA1BP			Q5JRA6	MIA3
Q5T749	KPRP	Q8NDC0	MAPK1IP1L			Q5T749	KPRP
Q5U7I5	TTR	Q8NES3	LFNG			Q5U7I5	TTR
Q96SN8	CDK5RAP2	Q8NFU3	TSTD1			Q96SN8	CDK5RAP2
Q68DX3	FRMPD2	Q8TCD5	NT5C			Q68DX3	FRMPD2
Q6P1N9	TATDN1	Q9NP97	DYNLRB1			Q6P1N9	TATDN1
Q6P6B1	ERICH5	Q8TF30	WHAMM			Q6P6B1	ERICH5
Q6PHR2	ULK3	Q8WUF5	PPP1R13L			Q6PHR2	ULK3
Q6TUY0	PAPL	Q8WUM4	PDCD6IP			Q6TUY0	PAPL
Q6UXD5	SEZ6L2	Q8WVQ1	CANT1			Q6UXD5	SEZ6L2
Q75N90	FBN3	Q8WVV4	POF1B			Q75N90	FBN3
Q7KZF4	SND1	Q8WWI1	LMO7			Q7KZF4	SND1
Q8IV08	PLD3	Q8WXG9	GPR98			Q8IV08	PLD3
Q8IVL1	NAV2	Q8WXI7	MUC16			Q8IVL1	NAV2
Q8IZP0	ABI1	Q8WZA9	IRGQ			Q8IZP0	ABI1
Q8N114	SHISA5	Q92499	DDX1			Q8N114	SHISA5
Q8N201	INTS1	Q92530	PSMF1			Q8N201	INTS1
Q8N7P1	PLD5	Q92597	NDRG1			Q8N7P1	PLD5
Q8N8K9	KIAA1958	Q92673	SORL1			Q8N8K9	KIAA1958
Q8NI22	MCFD2	Q92696	RABGGTA			Q8NI22	MCFD2
Q8TCD5	NT5C	Q92743	HTRA1			Q8TCD5	NT5C
Q8TF30	WHAMM	Q92747	ARPC1A			Q8TF30	WHAMM
Q8WU39	MZB1	Q92817	EVPL			Q8WU39	MZB1
Q8WXI7	MUC16	Q92876	KLK6			Q8WXI7	MUC16
Q92484	SMPDL3A	Q92896	GLG1			Q92484	SMPDL3A
Q92736	RYR2	Q92900	UPF1			Q92736	RYR2
Q96FQ6	S100A16	Q92945	KHSRP			Q96FQ6	S100A16
Q96H20	SNF8	Q92954	PRG4			Q96H20	SNF8
Q96HE7	ERO1A	Q93052	LPP			Q96HE7	ERO1A
Q96IJ6	GMPPA	Q969L2	MAL2			Q96IJ6	GMPPA
Q96NL6	SCLT1	Q96A44	SPSB4			Q96NL6	SCLT1
Q96QI5	HS3ST6	Q96AE4	FUBP1			Q96QI5	HS3ST6
Q99941	ATF6B	Q96BQ1	FAM3D			Q99941	ATF6B
Q99969	RARRES2	Q96BW5	PTER			Q99969	RARRES2
Q9BRT3	MIEN1	Q96C19	EFHD2			Q9BRT3	MIEN1
Q9BUN1	MENT	Q96C23	GALM			Q9BUN1	MENT
Q9BY32	ITPA	Q96C86	DCPS			Q9BY32	ITPA
Q9BYV9	BACH2	Q96CN7	ISOC1			Q9BYV9	BACH2
Q9BZE2	PUS3	Q96DA0	ZG16B			Q9BZE2	PUS3
Q9DSQ0		Q96DR8	MUCL1			Q9DSQ0
Q9H0U4	RAB1B	Q96EY5	MVB12A			Q9H0U4	RAB1B
Q9H0W9	C11orf54	Q96F63	CCDC97			Q9H0W9	C11orf54
Q9HBU9	POPDC2	Q96FE7	PIK3IP1			Q9HBU9	POPDC2
Q9HCY8	S100A14	Q96FJ2	DYNLL2			Q9HCY8	S100A14
Q9NQX5	NPDC1	Q96FQ6	S100A16			Q9NQX5	NPDC1
Q9NR99	MXRA5	Q96FV2	SCRN2			Q9NR99	MXRA5
Q9NS98	SEMA3G	Q96FW1	OTUB1			Q9NS98	SEMA3G
Q9NUU7	DDX19A	Q96G03	PGM2			Q9NUU7	DDX19A
Q9P0G3	KLK14	Q96GX9	APIP			Q9P0G3	KLK14
Q9P244	LRFN1	Q96H20	SNF8			Q9P244	LRFN1
Q9UBG3	CRNN	Q96HC4	PDLIM5			Q9UBG3	CRNN
Q9UMX0	UBQLN1	Q96HE7	ERO1A			Q9UMX0	UBQLN1
Q9UK41	VPS28	Q96HN2	AHCYL2			Q9UK41	VPS28
Q9Y365	STARD10	Q96IJ6	GMPPA			Q9Y365	STARD10
Q9Y3C6	PPIL1	Q96IU4	ABHD14B			Q9Y3C6	PPIL1
Q9Y3F4	STRAP	Q96IY4	CPB2			Q9Y3F4	STRAP
Q9Y5P6	GMPPB	Q96KN2	CNDP1			Q9Y5P6	GMPPB
Q9Y617	PSAT1	Q96KP1	EXOC2			Q9Y617	PSAT1
Q9Y624	F11R	Q96KP4	CNDP2			Q9Y624	F11R
O14960	LECT2	Q96KX1	C4orf36			O14960	LECT2
O15511	ARPC5	Q96MK3	FAM20A			O15511	ARPC5
O43175	PHGDH	Q96MW1	CCDC43			O43175	PHGDH
O60361	NME2P1	Q96P63	SERPINB12			O60361	NME2P1
O60568	PLOD3	Q96PD5	PGLYRP2			O60568	PLOD3
O60911	CTSV	Q96QK1	VPS35			O60911	CTSV
O75223	GGCT	Q96S96	PEBP4			O75223	GGCT
O94766	B3GAT3	Q96TA1	FAM129B			O94766	B3GAT3
O95274	LYPD3	Q99102	MUC4			O95274	LYPD3
O95969	SCGB1D2	Q99439	CNN2			O95969	SCGB1D2
P00746	CFD	Q99497	PARK7			P00746	CFD
P00918	CA2	Q99519	NEU1			P00918	CA2
P01624		Q99536	VAT1			P01624
P01713		Q99538	LGMN			P01713
P01770		Q99574	SERPINI1			P01770
P01861	IGHG4	Q99584	S100A13			P01861	IGHG4
P04040	CAT	Q99733	NAP1L4			P04040	CAT
P04220		Q99816	TSG101			P04220
P05089	ARG1	Q99832	CCT7			P05089	ARG1
P05362	ICAM1	Q99935	PROL1			P05362	ICAM1
P06317		Q99941	ATF6B			P06317
P06887		Q99954	SMR3A			P06887
P07437	TUBB	Q9BPX5	ARPC5L			P07437	TUBB
P08670	VIM	Q9BR76	CORO1B			P08670	VIM
P09341	CXCL1	Q9BRA2	TXNDC17			P09341	CXCL1
P09344	HA	Q9BRF8	CPPED1			P09344	HA
P0C6U2	1a	Q9BRK5	SDF4			P0C6U2	1a
P0CG06	IGLC3	Q9BRP8	WIBG			P0CG06	IGLC3
P22492	HIST1H1T	Q9BS26	ERP44			P22492	HIST1H1T
P13796	LCP1	Q9BS40	LXN			P13796	LCP1
P15531	NME1	Q9BT78	COPS4			P15531	NME1
P15586	GNS	Q9BUL8	PDCD10			P15586	GNS
P15924	DSP	Q9BUT1	BDH2			P15924	DSP
P17936	IGFBP3	Q9BVG4	PBDC1			P17936	IGFBP3
P18065	IGFBP2	Q9BVJ7	DUSP23			P18065	IGFBP2
P23280	CA6	Q9BW04	SARG			P23280	CA6
P26038	MSN	Q9BW30	TPPP3			P26038	MSN
P48594	SERPINB4	Q9BWD1	ACAT2			P48594	SERPINB4
P31944	CASP14	Q9BWS9	CHID1			P31944	CASP14
P32456	GBP2	Q9BY32	ITPA			P32456	GBP2
P32926	DSG3	Q9BZQ8	FAM129A			P32926	DSG3
P35579	MYH9	Q9BZV1	UBXN6			P35579	MYH9
P45877	PPIC	Q9GZN4	PRSS22			P45877	PPIC
P46926	GNPDA1	Q9GZT8	NIF3L1			P46926	GNPDA1
P49862	KLK7	Q9GZZ8	LACRT			P49862	KLK7
Q8IZP2	ST13P4	Q9H008	LHPP			Q8IZP2	ST13P4
P60022	DEFB1	Q9H074	PAIP1			P60022	DEFB1
P84085	ARF5	Q9H0Q0	FAM49A			P84085	ARF5
P62873	GNB1	Q9H0R4	HDHD2			P62873	GNB1
Q5TFQ8	SIRPB1	Q9H0W9	C11orf54			Q5TFQ8	SIRPB1
Q04828	AKR1C1	Q9H299	SH3BGRL3			Q04828	AKR1C1
Q08345	DDR1	Q9H2C0	GAN			Q08345	DDR1
Q13023	AKAP6	Q9H2G2	SLK			Q13023	AKAP6
Q13308	PTK7	Q9H2H8	PPIL3			Q13308	PTK7
Q14315	FLNC	Q9H4A4	RNPEP			Q14315	FLNC
Q14667	KIAA0100	Q9H4G0	EPB41L1			Q14667	KIAA0100
Q14894	CRYM	Q9H4M9	EHD1			Q14894	CRYM
Q5XXA6	ANO1	Q9H6S3	EPS8L2			Q5XXA6	ANO1
Q6PF06	TRMT10B	Q9H8W4	PLEKHF2			Q6PF06	TRMT10B
Q709C8	VPS13C	Q9H910	HN1L			Q709C8	VPS13C
Q7Z4H4	ADM2	Q9HA64	FN3KRP			Q7Z4H4	ADM2
Q8IUG5	MYO18B	Q9HAB8	PPCS			Q8IUG5	MYO18B
Q8N4A0	GALNT4	Q9HB07	C12orf10			Q8N4A0	GALNT4
Q8WWY8	LIPH	Q9HBR0	SLC38A10			Q8WWY8	LIPH
Q92499	DDX1	Q9HC35	EML4			Q92499	DDX1
Q92599	42621	Q9HC38	GLOD4			Q92599	42621
Q96F63	CCDC97	Q9NP79	VTA1			Q96F63	CCDC97
Q96PE6	ZIM3	Q9NPH2	ISYNA1			Q96PE6	ZIM3
Q96RK0	CIC	Q9NQ38	SPINK5			Q96RK0	CIC
Q9BPY8	HOPX	Q9NQ79	CRTAC1			Q9BPY8	HOPX
Q9BTY2	FUCA2	Q9NQR4	NIT2			Q9BTY2	FUCA2
Q9BZ23	PANK2	Q9NQW7	XPNPEP1			Q9BZ23	PANK2
Q9H1B5	XYLT2	Q9Y6B6	SAR1B			Q9H1B5	XYLT2
Q9H299	SH3BGRL3	Q9NR45	NANS			Q9H299	SH3BGRL3
Q9NWV4	C1orf123	Q9NR46	SH3GLB2			Q9NWV4	C1orf123
Q9NY33	DPP3	Q9NRA1	PDGFC			Q9NY33	DPP3
Q9P289	STK26	Q9NRJ3	CCL28			Q9P289	STK26
Q9P2E9	RRBP1	Q9NRX4	PHPT1			Q9P2E9	RRBP1
Q9UIL4	KIF25	Q9NS86	LANCL2			Q9UIL4	KIF25
Q9Y5Y9	SCN10A	Q9NSB8	HOMER2			Q9Y5Y9	SCN10A
O00401	WASL	Q9NT62	ATG3			O00401	WASL
P05783	KRT18	Q9NTK5	OLA1			P05783	KRT18
P08133	ANXA6	Q9NTX5	ECHDC1			P08133	ANXA6
P08411		Q9NUP9	LIN7C			P08411
P29508	SERPINB3	Q9NVA2	42624			P29508	SERPINB3
P35237	SERPINB6	Q9NVS9	PNPO			P35237	SERPINB6
P61026	RAB10	Q9NWV4	C1orf123			P61026	RAB10
P55064	AQP5	Q9NY33	DPP3			P55064	AQP5
P61019	RAB2A	Q9NZ08	ERAP1			P61019	RAB2A
P61088	UBE2N	Q9NZL9	MAT2B			P61088	UBE2N
Q6NXT2	H3F3C	Q9NZP8	C1RL			Q6NXT2	H3F3C
Q13724	MOGS	Q9NZT1	CALML5			Q13724	MOGS
Q562R1	ACTBL2	Q9P258	RCC2			Q562R1	ACTBL2
Q6P4E1	CASC4	Q9P289	STK26			Q6P4E1	CASC4
Q6ZRK6	CCDC73	Q9P2E9	RRBP1			Q6ZRK6	CCDC73
Q8NE01	CNNM3	Q9P2T1	GMPR2			Q8NE01	CNNM3
Q96JN0	LCOR	Q9UBC9	SPRR3			Q96JN0	LCOR
Q96Q89	KIF20B	Q9UBF2	COPG2			Q96Q89	KIF20B
Q9H0E2	TOLLIP	Q9UBI6	GNG12			Q9H0E2	TOLLIP
Q9NYC9	DNAH9	Q9UBQ7	GRHPR			Q9NYC9	DNAH9
		Q9UBR2	CTSZ			A0AVT1	UBA6
		Q9UBT3	DKK4			O00170	AIP
		Q9UBW8	COPS7A			O00187	MASP2
		Q9UEW8	STK39			O00194	RAB27B
		Q9UGI8	TES			O00273	DFFA
		Q9UGM3	DMBT1			O00303	EIF3F
		Q9UGM5	FETUB			O00442	RTCA
		Q9UH65	SWAP70			O00468	AGRN
		Q9UHB6	LIMA1			O15523	DDX3Y
		Q9UHD0	IL19			O00743	PPP6C
		Q9UHD8	42622			O14737	PDCD5
		Q9UHG3	PCYOX1			O14791	APOL1
		Q9UHL4	DPP7			O15020	SPTBN2
		Q9UHV9	PFDN2			O15031	PLXNB2
		Q9UHY7	ENOPH1			O15264	MAPK13
		Q9UI12	ATP6V1H			O43237	DYNC1LI2
		Q9UIJ7	AK3			O43242	PSMD3
		Q9UJ70	NAGK			O43598	DNPH1
		Q9UJC5	SH3BGRL2			O43617	TRAPPC3
		Q9UJJ9	GNPTG			O43681	ASNA1
		Q9UJU6	DBNL			O43866	CD5L
		Q9UJW0	DCTN4			O60493	SNX3
		Q9UK22	FBXO2			O60506	SYNCRIP
		Q9UK55	SERPINA10			O60812	HNRNPCL1
		Q9UKK9	NUDT5			O75340	PDCD6
		Q9UKY7	CDV3			O75342	ALOX12B
		Q9UL46	PSME2			O75367	H2AFY
		Q9ULA0	DNPEP			O75436	VPS26A
		Q9ULC4	MCTS1			O75636	FCN3
		Q9ULZ3	PYCARD			O75891	ALDH1L1
		Q9UMY4	SNX12			O75936	BBOX1
		Q9UN36	NDRG2			O94903	PROSC
		Q9UN86	G3BP2			O94973	AP2A2
		Q9UNF0	PACSIN2			O95049	TJP3
		Q9UNS2	COPS3			O95359	TACC2
		Q9UNW1	MINPP1			O95445	APOM
		Q9UNZ2	NSFL1C			O95716	RAB3D
		Q9UQ80	PA2G4			O95747	OXSR1
		Q9UQB8	BAIAP2			O95817	BAG3
		Q9Y224	C14orf166			O95848	NUDT14
		Q9Y259	CHKB			O95861	BPNT1
		Q9Y262	EIF3L			O96007	MOCS2
		Q9Y265	RUVBL1			O96033	MOCS2
		Q9Y295	DRG1			P00325	ADH1B
		Q9Y2S2	CRYL1			P00367	GLUD1
		Q9Y365	STARD10			P00488	F13A1
		Q9Y376	CAB39			P00491	PNP
		Q9Y3C8	UFC1			P00492	HPRT1
		Q9Y3I0	RTCB			P00739	HPR
		Q9Y3Z3	SAMHD1			P00740	F9
		Q9Y490	TLN1			P00742	F10
		Q9Y4L1	HYOU1			P01116	KRAS
		Q9Y5K8	ATP6V1D			P01344	IGF2
		Q9Y5P6	GMPPB			P01593
		Q9Y5X1	SNX9			P01603
		Q9Y5X3	SNX5			P01623
		Q9Y5Z4	HEBP2			P01768
		Q9Y624	F11R			P02741	CRP
		Q9Y6N5	SQRDL			P02743	APCS
		Q9Y6R7	FCGBP			P02745	C1QA
		Q9Y6T7	DGKB			P02746	C1QB
		Q9Y6U3	SCIN			P02792	FTL
		Q9Y6V0	PCLO			P02794	FTH1
		A0M8Q6	IGLC7			P03951	F11
		O00159	MYO1C			P04003	C4BPA
		O00429	DNM1L			P04070	PROC
		O00487	PSMD14			P04155	TFF1
		O14579	COPE			P04179	SOD2
		O15212	PFDN6			P04180	LCAT
		O15305	PMM2			P04278	SHBG
		O43505	B4GAT1			P04899	GNAI2
		O60256	PRPSAP2			Q93077	HIST1H2AC
		P41567	EIF1			P05026	ATP1B1
		O75390	CS			P05154	SERPINA5
		O75503	CLN5			P05156	CFI
		O94985	CLSTN1			P05160	F13B
		O95793	STAU1			P05386	RPLP1
		O95881	TXNDC12			P05387	RPLP2
		O95965	ITGBL1			Q8NHW5	RPLP0P6
		P01825				P05455	SSB
		P13747	HLA-E			P30447	HLA-A
		P02655	APOC2			P05546	SERPIND1
		Q99878	HIST1H2AJ			P06276	BCHE
		P13637	ATP1A3			P06576	ATP5B
		P05091	ALDH2			P07225	PROS1
		P05783	KRT18			P07333	CSF1R
		P07996	THBS1			P07357	C8A
		P08473	MME			P07358	C8B
		P08493	MGP			P07360	C8G
		P08637	FCGR3A			P07954	FH
		P46439	GSTM5			P08185	SERPINA6
		P09497	CLTB			P08237	PFKM
		P10155	TROVE2			P08253	MMP2
		Q5VT79	ANXA8L1			P08254	MMP3
		P15121	AKR1B1			Q16772	GSTA3
		P15502	ELN			P08519	LPA
		P17812	CTPS1			P08697	SERPINF2
		P17900	GM2A			P0CW22
		P20042	EIF2S2			P08865	RPSA
		P20933	AGA			P09382	LGALS1
		P23193	TCEA1			P09455	RBP1
		P26196	DDX6			P09488	GSTM1
		P26639	TARS			P09651	HNRNPA1
		P27695	APEX1			P09871	C1S
		P27816	MAP4			P0C0L4	C4A
		P27958				P0C870	JMJD7
		P28074	PSMB5			Q01105	SET
		P29992	GNA11			P10606	COX5B
		P30042	C21orf33			P10643	C7
		P30566	ADSL			P11279	LAMP1
		P31947	SFN			P11388	TOP2A
		P36406	TRIM23			P11802	CDK4
		P36873	PPP1CC			P12081	HARS
		P39060	COL18A1			P12268	IMPDH2
		P41240	CSK			P12532	CKMT1A
		P49407	ARRB1			P12814	ACTN1
		P49908	SEPP1			P12956	XRCC6
		P49913	CAMP			P13671	C6
		P51512	MMP16			P13804	ETFA
		P51580	TPMT			P14324	FDPS
		P52630	STAT2			P14406	COX7A2
		P53618	COPB1			P14780	MMP9
		P54578	USP14			P14866	HNRNPL
		P61026	RAB10			P14868	DARS
		P62834	RAP1A			P15169	CPN1
		P61812	TGFB2			P15374	UCHL3
		P62191	PSMC1			P15498	VAV1
		P62244	RPS15A			P15880	RPS2
		P62263	RPS14			P16083	NQO2
		P62269	RPS18			Q08209	PPP3CA
		P62277	RPS13			P16401	HIST1H1B
		P62280	RPS11			P16402	HIST1H1D
		P62424	RPL7A			P16949	STMN1
		P62491	RAB11A			P17980	PSMC3
		P62753	RPS6			P18428	LBP
		P62820	RAB1A			P19338	NCL
		P62879	GNB2			P19823	ITIH2
		P63220	RPS21			P19827	ITIH1
		Q9GZV4	EIF5A2			P20742	PZP
		P69905	HBA1;			P20851	C4BPB
		P78324	SIRPA			P21399	ACO1
		P80217	IFI35			P21796	VDAC1
		P98095	FBLN2			P22059	OSBP
		Q00169	PITPNA			P22792	CPN2
		Q9HBA9	FOLH1B			P23396	RPS3
		Q12907	LMAN2			P24534	EEF1B2
		Q13057	COASY			P25787	PSMA2
		Q13442	PDAP1			P26373	RPL13
		Q13618	CUL3			P26640	VARS
		Q14002	CEACAM7			P26641	EEF1G
		Q14203	DCTN1			P26927	MST1
		Q14494	NFE2L1			P27105	STOM
		Q15468	STIL			P27169	PON1
		Q6K0P9	PYHIN1			P27708	CAD
		Q16774	GUK1			P27918	CFP
		Q16864	ATP6V1F			P28065	PSMB9
		Q17RN3	FAM98C			P28072	PSMB6
		Q5JR59	MTUS2			P29350	PTPN6
		Q5T7N2	L1TD1			P29622	SERPINA4
		Q5TFE4	NT5DC1			P30038	ALDH4A1
		Q5TZA2	CROCC			P30048	PRDX3
		Q6MZZ7	CAPN13			P30050	RPL12
		Q6P1N9	TATDN1			P30153	PPP2R1A
		Q6UXB2	CXCL17			P30626	SRI
		Q6UXB3	LYPD2			P31146	CORO1A
		Q709C8	VPS13C			P31153	MAT2A
		Q7Z4W1	DCXR			P55795	HNRNPH2
		Q8IWB7	WDFY1			P33176	KIF5B
		Q8IYT4	KATNAL2			P33241	LSP1
		Q8IZP0	ABI1			P34949	MPI
		Q8N511	TMEM199			P35219	CA8
		Q8NBF2	NHLRC2			P35221	CTNNA1
		Q8NC51	SERBP1			P35241	RDX
		Q8NEU8	APPL2			P35268	RPL22
		Q8NG11	TSPAN14			P35443	THBS4
		Q8TDN4	CABLES1			P35542	SAA4
		Q8TEX9	IPO4			P35606	COPB2
		Q8WWF5	ZNRF4			P35858	IGFALS
		Q92496	CFHR4			P36222	CHI3L1
		Q92598	HSPH1			P36957	DLST
		Q92599	42621			P36969	GPX4
		Q96CD0	FBXL8			P36980	CFHR2
		Q96FN4	CPNE2			P39019	RPS19
		Q99459	CDC5L			P39687	ANP32A
		Q99460	PSMD1			Q6NVV1	RPL13AP3
		Q99471	PFDN5			Q2VIR3	EIF2S3L
		Q99829	CPNE1			P41218	MNDA
		Q99933	BAG1			P41222	PTGDS
		Q99962	SH3GL2			P42025	ACTR1B
		Q9BUN1	MENT			P43034	PAFAH1B1
		Q9BYV9	BACH2			P43487	RANBP1
		Q9GZP4	PITHD1			P43652	AFM
		Q9GZP8	IMUP			P46379	BAG6
		Q9H009	NACA2			P46776	RPL27A
		Q9H1Z4	WDR13			P46782	RPS5
		Q9H8J5	MANSC1			P46783	RPS10
		Q9H9S4	CAB39L			P46976	GYG1
		Q9NSD9	FARSB			P48047	ATP5O
		Q9NUQ9	FAM49B			P48444	ARCN1
		Q9NXG0	CNTLN			P48740	MASP1
		Q9NXL9	MCM9			P49458	SRP9
		Q9NZI5	GRHL1			P49720	PSMB3
		Q9NZM1	MYOF			P49747	COMP
		Q9P000	COMMD9			P49841	GSK3B
		Q9UBQ0	VPS29			P50225	SULT1A1
		Q9UBV8	PEF1			P50452	SERPINB8
		Q9UBX1	CTSF			P50570	DNM2
		Q9UIA9	XPO7			P50747	HLCS
		Q9UNU6	CYP8B1			P50914	RPL14
		Q9Y2Z0	SUGT1			P51149	RAB7A
		Q9Y315	DERA			P51452	DUSP3
		Q9Y5A9	YTHDF2			P51659	HSD17B4
		Q9Y5K5	UCHL5			P51857	AKR1D1
		Q9Y617	PSAT1			P51884	LUM
		Q9Y646	CPQ			P52895	AKR1C2
		A6NMB1	SIGLEC16			P53582	METAP1
		A8MUH7	PDZK1P1			P53621	COPA
		O00115	DNASE2			P53999	SUB1
		Q5IS74	TPP1			P54577	YARS
		O75711	SCRG1			P54819	AK2
		O95886	DLGAP3			P55011	SLC12A2
		O95980	RECK			P55084	HADHB
		P01598				P55735	SEC13
		P04259	KRT6B			P55769	SNU13
		P06312	IGKV4-1			P57735	RAB25
		Q7RTV2	GSTA5			P57764	GSDMD
		P09237	MMP7			P60033	CD81
		P09668	CTSH			P60866	RPS20
		P09958	FURIN			P60900	PSMA6
		P0CG06	IGLC3			P61006	RAB8A
		P62987	UBA52			P61020	RAB5B
		P14138	EDN3			P61077	UBE2D3
		P16422	EPCAM			P61081	UBE2M
		P17050	NAGA			P61201	COPS2
		P18136				P61221	ABCE1
		P23588	EIF4B			P61247	RPS3A
		Q86SG5	S100A7A			P61604	HSPE1
		P52272	HNRNPM			P61923	COPZ1
		P62328	TMSB4X			P61960	UFM1
		Q6NXT2	H3F3C			P61978	HNRNPK
		Q14393	GAS6			P62136	PPP1CA
		Q15389	ANGPT1			P62249	RPS16
		Q16674	MIA			P62304	SNRPE
		Q562R1	ACTBL2			P62318	SNRPD3
		Q6P531	GGT6			P62495	ETF1
		Q6ZWL3	CYP4V2			P62633	CNBP
		Q81487				P62829	RPL23
		Q8IZA0	KIAA0319L			P62851	RPS25
		Q8NEV4	MYO3A			P62857	RPS28
		Q8NFT8	DNER			Q9HAV0	GNB4
		Q8NFU4	FDCSP			P62913	RPL11
		Q8TE77	SSH3			P62979	RPS27A
		Q8WZ42	TTN			P63010	AP2B1
		Q96I13	ABHD8			P63096	GNAI1
		Q96NL6	SCLT1			P63208	SKP1
		Q99523	SORT1			P63244	GNB2L1
		Q9H173	SIL1			P68871	HBB
		Q9H7P6	MVB12B			P80108	GPLD1
		Q9UBF9	MYOT			P80511	S100A12
		Q9Y2A9	B3GNT3			P84090	ERH
		P11488	GNAT1			P84095	RHOG
		O95571	ETHE1			P84098	RPL19
		O95969	SCGB1D2			Q00610	CLTC
		P01615				Q00688	FKBP3
		P01777				Q00839	HNRNPU
		P17693	HLA-G			Q01082	SPTBN1
		P10070	GLI2			Q01813	PFKP
		P16070	CD44			Q01844	EWSR1
		P38646	HSPA9			Q02790	FKBP4
		P56192	MARS			Q03591	CFHR1
		Q12934	BFSP1			Q04637	EIF4G1
		Q16777	HIST2H2AC			Q06033	ITIH3
		Q24JP5	TMEM132A			Q07020	RPL18
		Q4JQX9	ORF22			Q07812	BAX
		Q5SZL2	CEP85L			Q07955	SRSF1
		Q6XDK8	ORF1			Q08188	TGM3
		Q8WUN7	UBTD2			Q10567	AP1B1
		Q8WW38	ZFPM2			Q12882	DPYD
		Q8WXH0	SYNE2			Q12904	AIMP1
		Q92563	SPOCK2			Q12974	PTP4A2
		Q96NG3	TTC25			Q13011	ECH1
		Q9BYJ9	YTHDF1			Q13045	FLII
		Q9Y2E5	MAN2B2			Q13151	HNRNPA0
						Q13200	PSMD2
						Q13404	UBE2V1
						Q13492	PICALM
						Q13564	NAE1
						Q13596	SNX1
						Q13642	FHL1
						Q13790	APOF
						Q13838	DDX39B
						Q13867	BLMH
						Q14116	IL18
						Q14126	DSG2
						Q14134	TRIM29
						Q14152	EIF3A
						Q14204	DYNC1H1
						Q14376	GALE
						Q14520	HABP2
						Q14558	PRPSAP1
						Q14574	DSC3
						Q14651	PLS1
						Q14764	MVP
						Q14974	KPNB1
						Q15008	PSMD6
						Q15102	PAFAH1B3
						Q15113	PCOLCE
						Q15149	PLEC
						Q15185	PTGES3
						Q15257	PPP2R4
						Q15369	TCEB1
						Q15436	SEC23A
						Q15517	CDSN
						Q15746	MYLK
						Q15750	TAB1
						Q15785	TOMM34
						Q15833	STXBP2
						Q15907	RAB11B
						Q15942	ZYX
						Q16181	42620
						Q16222	UAP1
						Q16531	DDB1
						Q16543	CDC37
						Q16610	ECM1
						Q16666	IFI16
						Q16698	DECR1
						Q16719	KYNU
						Q16881	TXNRD1
						Q3ZCW2	LGALSL
						Q53EL6	PDCD4
						Q5T750	XP32
						Q5TDH0	DDI2
						Q5VW32	BROX
						Q66K66	TMEM198
						Q687X5	STEAP4
						Q6EMK4	VASN
						Q6NUJ1	PSAPL1
						Q6P474	PDXDC2P
						Q6UXB8	PI16
						Q7Z4S6	KIF21A
						Q86VP6	CAND1
						Q86X76	NIT1
						Q8IZ83	ALDH16A1
						Q8N1G4	LRRC47
						Q8N1Q1	CA13
						Q8N8N7	PTGR2
						Q8NCW5	APOA1BP
						Q8NDC0	MAPK1IP1L
						Q8WUF5	PPP1R13L
						Q8WVV4	POF1B
						Q8WZA9	IRGQ
						Q92530	PSMF1
						Q92597	NDRG1
						Q92696	RABGGTA
						Q92876	KLK6
						Q92900	UPF1
						Q92945	KHSRP
						Q92954	PRG4
						Q93052	LPP
						Q969L2	MAL2
						Q96A44	SPSB4
						Q96AE4	FUBP1
						Q96BW5	PTER
						Q96C86	DCPS
						Q96EY5	MVB12A
						Q96FE7	PIK3IP1
						Q96GX9	APIP
						Q96IY4	CPB2
						Q96KN2	CNDP1
						Q96KP1	EXOC2
						Q96KX1	C4orf36
						Q96MW1	CCDC43
						Q96P63	SERPINB12
						Q96PD5	PGLYRP2
						Q96QK1	VPS35
						Q99102	MUC4
						Q99439	CNN2
						Q99584	S100A13
						Q99733	NAP1L4
						Q99816	TSG101
						Q99832	CCT7
						Q9BRP8	WIBG
						Q9BT78	COPS4
						Q9BVG4	PBDC1
						Q9BZQ8	FAM129A
						Q9BZV1	UBXN6
						Q9GZT8	NIF3L1
						Q9H008	LHPP
						Q9H074	PAIP1
						Q9H0Q0	FAM49A
						Q9H0R4	HDHD2
						Q9H2C0	GAN
						Q9H2H8	PPIL3
						Q9H4M9	EHD1
						Q9H8W4	PLEKHF2
						Q9H910	HN1L
						Q9HA64	FN3KRP
						Q9HAB8	PPCS
						Q9HB07	C12orf10
						Q9HC35	EML4
						Q9NP79	VTA1
						Q9NPH2	ISYNA1
						Q9NQ38	SPINK5
						Q9Y6B6	SAR1B
						Q9NR45	NANS
						Q9NRX4	PHPT1
						Q9NS86	LANCL2
						Q9NSB8	HOMER2
						Q9NT62	ATG3
						Q9NTX5	ECHDC1
						Q9NUP9	LIN7C
						Q9NVA2	42624
						Q9NVS9	PNPO
						Q9NZL9	MAT2B
						Q9P258	RCC2
						Q9UBF2	COPG2
						Q9UBI6	GNG12
						Q9UBW8	COPS7A
						Q9UEW8	STK39
						Q9UGI8	TES
						Q9UGM5	FETUB
						Q9UH65	SWAP70
						Q9UHB6	LIMA1
						Q9UHD8	42622
						Q9UHG3	PCYOX1
						Q9UHY7	ENOPH1
						Q9UI12	ATP6V1H
						Q9UIJ7	AK3
						Q9UJC5	SH3BGRL2
						Q9UJW0	DCTN4
						Q9UK22	FBXO2
						Q9UK55	SERPINA10
						Q9ULC4	MCTS1
						Q9UMY4	SNX12
						Q9UN86	G3BP2
						Q9UNF0	PACSIN2
						Q9UNS2	COPS3
						Q9UQ80	PA2G4
						Q9UQB8	BAIAP2
						Q9Y224	C14orf166
						Q9Y259	CHKB
						Q9Y262	EIF3L
						Q9Y265	RUVBL1
						Q9Y295	DRG1
						Q9Y2S2	CRYL1
						Q9Y376	CAB39
						Q9Y3C8	UFC1
						Q9Y3I0	RTCB
						Q9Y3Z3	SAMHD1
						Q9Y490	TLN1
						Q9Y5K8	ATP6V1D
						Q9Y5X1	SNX9
						Q9Y5X3	SNX5
						Q9Y6N5	SQRDL
						Q9Y6R7	FCGBP
						Q9Y6T7	DGKB
						Q9Y6V0	PCLO
						A0M8Q6	IGLC7
						O00159	MYO1C
						O00429	DNM1L
						O00487	PSMD14
						O14579	COPE
						O15305	PMM2
						O60256	PRPSAP2
						O75390	CS
						O95881	TXNDC12
						P13747	HLA-E
						P02655	APOC2
						P13637	ATP1A3
						P05091	ALDH2
						P08473	MME
						P08637	FCGR3A
						P46439	GSTM5
						P09497	CLTB
						P10155	TROVE2
						Q5VT79	ANXA8L1
						P15121	AKR1B1
						P17812	CTPS1
						P20042	EIF2S2
						P23193	TCEA1
						P26196	DDX6
						P26639	TARS
						P27695	APEX1
						P27816	MAP4
						P27958
						P28074	PSMB5
						P29992	GNA11
						P30042	C21orf33
						P30566	ADSL
						P36873	PPP1CC
						P39060	COL18A1
						P41240	CSK
						P49407	ARRB1
						P49913	CAMP
						P51580	TPMT
						P52630	STAT2
						P53618	COPB1
						P61812	TGFB2
						P62191	PSMC1
						P62244	RPS15A
						P62269	RPS18
						P62277	RPS13
						P62280	RPS11
						P62424	RPL7A
						P62753	RPS6
						P62820	RAB1A
						P62879	GNB2
						P63220	RPS21
						Q9GZV4	EIF5A2
						P69905	HBA1;
						P78324	SIRPA
						P80217	IFI35
						P98095	FBLN2
						Q9HBA9	FOLH1B
						Q13057	COASY
						Q13442	PDAP1
						Q13618	CUL3
						Q14002	CEACAM7
						Q14203	DCTN1
						Q14494	NFE2L1
						Q15468	STIL
						Q6K0P9	PYHIN1
						Q16864	ATP6V1F
						Q17RN3	FAM98C
						Q5JR59	MTUS2
						Q5T7N2	L1TD1
						Q5TFE4	NT5DC1
						Q6MZZ7	CAPN13
						Q8IWB7	WDFY1
						Q8IYT4	KATNAL2
						Q8N511	TMEM199
						Q8NBF2	NHLRC2
						Q8NC51	SERBP1
						Q8NEU8	APPL2
						Q8NG11	TSPAN14
						Q8TDN4	CABLES1
						Q8TEX9	IPO4
						Q8WWF5	ZNRF4
						Q92496	CFHR4
						Q92598	HSPH1
						Q96CD0	FBXL8
						Q96FN4	CPNE2
						Q99460	PSMD1
						Q99471	PFDN5
						Q99829	CPNE1
						Q99933	BAG1
						Q99962	SH3GL2
						Q9GZP4	PITHD1
						Q9GZP8	IMUP
						Q9H009	NACA2
						Q9H1Z4	WDR13
						Q9H9S4	CAB39L
						Q9NSD9	FARSB
						Q9NUQ9	FAM49B
						Q9NXG0	CNTLN
						Q9NXL9	MCM9
						Q9NZI5	GRHL1
						Q9NZM1	MYOF
						Q9P000	COMMD9
						Q9UBQ0	VPS29
						Q9UBV8	PEF1
						Q9UIA9	XPO7
						Q9UNU6	CYP8B1
						Q9Y2Z0	SUGT1
						Q9Y5A9	YTHDF2
						Q9Y5K5	UCHL5
						A6NMB1	SIGLEC16
						Q5IS74	TPP1
						O95886	DLGAP3
						O95980	RECK
						P04259	KRT6B
						Q7RTV2	GSTA5
						P23588	EIF4B
						Q86SG5	S100A7A
						P52272	HNRNPM
						Q6ZWL3	CYP4V2
						Q81487
						Q8TE77	SSH3
						Q8WZ42	TTN
						Q96I13	ABHD8
						Q9H7P6	MVB12B
						Q9UBF9	MYOT
						P11488	GNAT1
						O95571	ETHE1
						P01777
						P17693	HLA-G
						P10070	GLI2
						P38646	HSPA9
						P56192	MARS
						Q16777	HIST2H2AC
						Q4JQX9	ORF22
						Q5SZL2	CEP85L
						Q6XDK8	ORF1
						Q8WUN7	UBTD2
						Q8WW38	ZFPM2
						Q8WXH0	SYNE2
						Q92563	SPOCK2
						Q96NG3	TTC25
						Q9BYJ9	YTHDF1
