# Supplementary material for: Proteomic analysis of human lacrimal and tear fluid in dry eye disease
Source: Sci Rep. 2017 Oct 17;7:13363. doi: 10.1038/s41598-017-13817-y (PMC5645331; doi:10.1038/s41598-017-13817-y)
Supplement: Supplementary file 3 — Supplementary Table S2. [file 41598_2017_13817_MOESM3_ESM.xls]

## Sheet: Supplementary Table S2
Supplementary Table S2. In total, 142 TF proteins and 137 LF proteins showing altered protein abundances in DED cases compared to in controls. Gene symbols, Log2 fold-change and descriptions of the proteins are provided.
Tear fluid						Lacrimal fluid
Gene Name	Description	Log2 Fold Change (DES/CT)	Gene Name	Description	Log2 Fold Change (DES/CT)	Gene Name	Description	Log2 Fold Change (DES/CT)	Gene Name	Description	Log2 Fold Change (DES/CT)
APOD	Apolipoprotein D	3.78133	AKR1C1	Aldo-keto reductase family 1 member C1	-4.40587	PRR4	Proline-rich protein 4	6.45387	HBA1	Hemoglobin subunit alpha	-8.21208
ATIC	Bifunctional purine biosynthesis protein PURH	3.24698	MUC16	Mucin-16	-3.04506	FGG	Fibrinogen gamma chain	6.14029	HBB	Hemoglobin subunit beta	-7.46216
NQO1	NAD(P)H dehydrogenase [quinone] 1	3.23502	UBA52	Ubiquitin-60S ribosomal protein L40	-2.7871	FGA	Fibrinogen alpha chain	5.87965	SBSN	Suprabasin	-4.73108
S100A6	Protein S100-A6	3.12283	FCRL5	Fc receptor-like protein 5	-2.63985	GC	Vitamin D-binding protein	5.17613	SMR3B	Submaxillary gland androgen-regulated protein 3B	-4.51055
AHCY	Adenosylhomocysteinase	2.97453	SORD	Sorbitol dehydrogenase	-2.60145	APOA1	Apolipoprotein A-I	4.54862	CSTA	Cystatin-A	-4.03612
VCP	Transitional endoplasmic reticulum ATPase	2.85135	GGT2	Inactive gamma-glutamyltranspeptidase 2	-2.57187	CST3	Cystatin-C	4.50673	S100A8	Protein S100-A8	-3.05371
ADIRF	Adipogenesis regulatory factor	2.81987	PDIA6	Protein disulfide-isomerase A6	-2.54482	FGB	Fibrinogen beta chain	4.41599	ZG16B	Zymogen granule protein 16 homolog B	-2.9154
AGR2	Anterior gradient protein 2 homolog	2.64171	MPO	Myeloperoxidase	-2.50185	ASS1	Argininosuccinate synthase	4.41272	S100A11	Protein S100-A11	-2.85491
PRSS23	Serine protease 23	2.60449	PDCD10	Programmed cell death protein 10	-2.4951	EEF2	Elongation factor 2	4.38452	CASP14	Caspase-14	-2.69487
TXNL1	Thioredoxin-like protein 1	2.54009	HSPG2	Basement membrane-specific heparan sulfate proteoglycan core protein	-2.3329	C4B	Complement C4-B	4.22039	SCGB1D1	Secretoglobin family 1D member 1	-2.60714
CAPZA1	F-actin-capping protein subunit alpha-1	2.52829	GLUL	Glutamine synthetase	-2.31408	MIF	Macrophage migration inhibitory factor	4.19123	CSTB	Cystatin-B	-2.55982
LAP3	Cytosol aminopeptidase	2.4919	VSIG10L	V-set and immunoglobulin domain-containing protein 10-like	-2.30604	GANAB	Neutral alpha-glucosidase AB	4.02517	S100A7	Protein S100-A7	-2.22019
PTN	Pleiotrophin	2.47783	SORT1	Sortilin	-2.29947	PRDX1	Peroxiredoxin-1	3.92843	LGALS3	Galectin-3	-2.02445
SAA1	Serum amyloid A-1 protein	2.39403	IGLL1	Immunoglobulin lambda-like polypeptide 1	-2.25382	CBR1	Carbonyl reductase [NADPH] 1	3.87056	UBA52	Ubiquitin-60S ribosomal protein L40	-1.96717
GAA	Lysosomal alpha-glucosidase	2.31839	ATP6AP2	Renin receptor	-2.17759	CMPK1	UMP-CMP kinase	3.82166	LAP3	Cytosol aminopeptidase	-1.95084
SERPINB2	Plasminogen activator inhibitor 2	2.27262	CD44	CD44 antigen	-2.14893	MYL6	Myosin light polypeptide 6	3.74575	CFL1	Cofilin-1	-1.91456
MCFD2	Multiple coagulation factor deficiency protein 2	2.15763	DDT	D-dopachrome decarboxylase	-2.12072	APOH	Beta-2-glycoprotein 1	3.49365	SERPINB2	Plasminogen activator inhibitor 2	-1.89111
UBE2L3	Ubiquitin-conjugating enzyme E2 L3	2.14334	CST2	Cystatin-SA	-1.9563	CFH	Complement factor H	3.39225	DSP	Desmoplakin	-1.86244
HSPA4	Heat shock 70 kDa protein 4	2.13373	ATP6V1A	V-type proton ATPase catalytic subunit A	-1.94803	IGHM	Ig mu chain C region	3.32568	PRDX4	Peroxiredoxin-4	-1.85753
IGHD	Ig delta chain C region	2.09873	SERPINA3	Alpha-1-antichymotrypsin	-1.91779	TF	Serotransferrin	3.29236	S100A9	Protein S100-A9	-1.82563
YWHAQ	14-3-3 protein theta	2.02652	PTPRJ	Receptor-type tyrosine-protein phosphatase eta	-1.89023	HSP90AA1	Heat shock protein HSP 90-alpha	3.25137	CTSL	Cathepsin L1	-1.67114
FAM129B	Niban-like protein 1	2.00416	LMAN2	Vesicular integral-membrane protein VIP36	-1.8516	NCCRP1	F-box only protein 50	3.2105	CALML5	Calmodulin-like protein 5	-1.65156
S100A10	Protein S100-A10	1.95564	HIST1H1C	Histone H1.2	-1.80842	ITIH1	Inter-alpha-trypsin inhibitor heavy chain H1	3.01896	KRT2	Keratin, type II cytoskeletal 2 epidermal	-1.59614
PDLIM5	PDZ and LIM domain protein 5	1.93355	MAN2B1	Lysosomal alpha-mannosidase	-1.78232	TPP1	Tripeptidyl-peptidase 1	2.91881	CEACAM1	Carcinoembryonic antigen-related cell adhesion molecule 1	-1.56462
CASP3	Caspase-3	1.86161	TLR2	Toll-like receptor 2	-1.78196	PCBP1	Poly(rC)-binding protein 1	2.88614	SERPINB3	Serpin B3	-1.54844
TWF2	Twinfilin-2	1.85384	CALML5	Calmodulin-like protein 5	-1.63762	ANXA3	Annexin A3	2.85649	WFDC2	WAP four-disulfide core domain protein 2	-1.42009
DNPEP	Aspartyl aminopeptidase	1.82905	PLG	Plasminogen	-1.62214	ANXA4	Annexin A4	2.82776	SERPINI1	Neuroserpin	-1.38978
IGFBP6	Insulin-like growth factor-binding protein 6	1.78637	COCH	Cochlin	-1.59997	SLPI	Antileukoproteinase	2.73863	TTR	Transthyretin	-1.38965
ADH7	Alcohol dehydrogenase class 4 mu/sigma chain	1.74335	FGB	Fibrinogen beta chain	-1.56935	KNG1	Kininogen-1	2.73024	LCN2	Neutrophil gelatinase-associated lipocalin	-1.34569
MGP	Matrix Gla protein	1.73389	LDHB	L-lactate dehydrogenase B chain	-1.5655	SOD1	Superoxide dismutase [Cu-Zn]	2.71036	ATP6AP1	V-type proton ATPase subunit S1	-1.31756
UPK3BL	Uroplakin-3b-like protein	1.65897	IGHM	Ig mu chain C region	-1.55916	NME2	Nucleoside diphosphate kinase B	2.69805	GCNT3	Beta-1,3-galactosyl-O-glycosyl-glycoprotein beta-1,6-N-acetylglucosaminyltransferase 3	-1.30727
CORO1B	Coronin-1B	1.62505	TGM2	Protein-glutamine gamma-glutamyltransferase 2	-1.53487	PLIN3	Perilipin-3	2.64118	SERPINB5	Serpin B5	-1.21961
C1R	Complement C1r subcomponent	1.60798	PSMA5	Proteasome subunit alpha type-5	-1.49857	SFRP1	Secreted frizzled-related protein 1	2.60147	DSC2	Desmocollin-2	-1.21439
PLA2G2A	Phospholipase A2, membrane associated	1.57396	ANPEP	Aminopeptidase N	-1.46824	IGHG2	Ig gamma-2 chain C region	2.59228	LCN1	Lipocalin-1	-1.20916
PCBP1	Poly(rC)-binding protein 1	1.55229	IQGAP1	Ras GTPase-activating-like protein IQGAP1	-1.39937	F5	Coagulation factor V	2.57991	AZGP1	Zinc-alpha-2-glycoprotein	-1.20655
TPD52	Tumor protein D52	1.52575	EFEMP2	EGF-containing fibulin-like extracellular matrix protein 2	-1.39784	HSP90B1	Endoplasmin	2.57934	IGKC	Ig kappa chain C region	-1.16965
ADH1C	Alcohol dehydrogenase 1C	1.5098	ALPL	Alkaline phosphatase, tissue-nonspecific isozyme	-1.37602	SERPINC1	Antithrombin-III	2.27149	LYZ	Lysozyme C	-1.12614
SEPP1	Selenoprotein P	1.49574	CEACAM1	Carcinoembryonic antigen-related cell adhesion molecule 1	-1.35089	LDHA	L-lactate dehydrogenase A chain	2.25517	APCS	Serum amyloid P-component	-1.11734
AHSG	Alpha-2-HS-glycoprotein	1.4922	C4A	Complement C4-A	-1.34452	YWHAZ	14-3-3 protein zeta/delta	2.21797	TUFM	Elongation factor Tu, mitochondrial	-1.03044
CDC42	Cell division control protein 42 homolog	1.47269	NAPA	Alpha-soluble NSF attachment protein	-1.31604	LRG1	Leucine-rich alpha-2-glycoprotein	2.20917
SARG	Specifically androgen-regulated gene protein	1.46301	LYPLA1	Acyl-protein thioesterase 1	-1.30723	PKM	Pyruvate kinase PKM	2.17745
ARPC3	Actin-related protein 2/3 complex subunit 3	1.42522	DEFA3	Neutrophil defensin 3	-1.30129	UBA1	Ubiquitin-like modifier-activating enzyme 1	2.15302
TUBB4B	Tubulin beta-4B chain	1.41425	RHOA	Transforming protein RhoA	-1.26638	HP	Haptoglobin	2.12572
PGM1	Phosphoglucomutase-1	1.40062	PPM1L	Protein phosphatase 1L	-1.24789	IGHG1	Ig gamma-1 chain C region	2.09278
FSTL1	Follistatin-related protein 1	1.39837	IGLL5	Immunoglobulin lambda-like polypeptide 5	-1.24449	PSME1	Proteasome activator complex subunit 1	2.06645
FN1	Fibronectin	1.36147	CARHSP1	Calcium-regulated heat stable protein 1	-1.24354	GLRX	Glutaredoxin-1	2.05246
ZNF185	Zinc finger protein 185	1.35675	CFB	Complement factor B	-1.2347	SERPINA3	Alpha-1-antitrypsin	2.02358
ALDH7A1	Alpha-aminoadipic semialdehyde dehydrogenase	1.35582	PRSS8	Prostasin	-1.21708	CLU	Clusterin	2.00915
YWHAB	14-3-3 protein beta/alpha	1.32211	AMBP	Protein AMBP	-1.21694	SELENBP1	Selenium-binding protein 1	2.00441
TOR1B	Torsin-1B	1.27452	GANAB	Neutral alpha-glucosidase AB	-1.21623	TIMP1	Metalloproteinase inhibitor 1	1.96097
AMY1A	Alpha-amylase 1	1.26401	ADSS	Adenylosuccinate synthetase isozyme 2	-1.19449	P4HB	Protein disulfide-isomerase	1.86652
ALDH9A1	4-trimethylaminobutyraldehyde dehydrogenase	1.24625	GALNT2	Polypeptide N-acetylgalactosaminyltransferase 2	-1.18157	ACTG1	Actin, cytoplasmic 2	1.8364
PGM2	Phosphoglucomutase-2	1.22948	LRFN1	Leucine-rich repeat and fibronectin type III domain-containing protein 1	-1.16308	SCGB2A1	Mammaglobin-B	1.76462
CADM4	Cell adhesion molecule 4	1.22814	B3GNT3	UDP-GlcNAc:betaGal beta-1,3-N-acetylglucosaminyltransferase 3	-1.13217	WDR1	WD repeat-containing protein 1	1.75448
SCIN	Adseverin	1.22722	PTPRS	Receptor-type tyrosine-protein phosphatase S	-1.08647	S100A4	Protein S100-A4	1.7531
GSR	Glutathione reductase, mitochondrial	1.21655	SLC9A3R1	Na(+)/H(+) exchange regulatory cofactor NHE-RF1	-1.07134	GM2A	Ganglioside GM2 activator	1.73812
CTSL	Cathepsin L1	1.19958	CRISP3	Cysteine-rich secretory protein 3	-1.06347	PEBP1	Phosphatidylethanolamine-binding protein 1	1.7067
LRRC26	Leucine-rich repeat-containing protein 26	1.18966	CST5	Cystatin-D	-1.06265	IGJ	Immunoglobulin J chain	1.69217
HTRA1	Serine protease HTRA1	1.17211	CRTAC1	Cartilage acidic protein 1	-1.03932	BTD	Biotinidase	1.67098
CRISPLD1	Cysteine-rich secretory protein LCCL domain-containing 1	1.16957	APOA4	Apolipoprotein A-IV	-1.0325	HSPA5	78 kDa glucose-regulated protein	1.62821
EFHD2	EF-hand domain-containing protein D2	1.16352	WFDC2	WAP four-disulfide core domain protein 2	-1.02742	PRKCSH	Glucosidase 2 subunit beta	1.62476
TALDO1	Transaldolase	1.15757	MFI2	Melanotransferrin	-1.01228	ALDH1A1	Retinal dehydrogenase 1	1.61211
PYGL	Glycogen phosphorylase, liver form	1.14558	MAPK3	Mitogen-activated protein kinase 3	-1.00571	FBP1	Fructose-1,6-bisphosphatase 1	1.58601
AHNAK	Neuroblast differentiation-associated protein AHNAK	1.13556				ORM1	Alpha-1-acid glycoprotein 1	1.54584
GLB1	Beta-galactosidase	1.13001				PGLS	6-phosphogluconolactonase	1.51775
GPD1L	Glycerol-3-phosphate dehydrogenase 1-like protein	1.1155				CTSD	Cathepsin D	1.50905
CTTN	Src substrate cortactin	1.10458				CANT1	Soluble calcium-activated nucleotidase 1	1.50084
ACTR2	Actin-related protein 2	1.07509				PROM1	Prominin-1	1.50043
EIF5A	Eukaryotic translation initiation factor 5A-1	1.05922				ANXA5	Annexin A5	1.41786
CRNN	Cornulin	1.05182				CDH1	Cadherin-1	1.40402
TCN2	Transcobalamin-2	1.02757				COMT	Catechol O-methyltransferase	1.37774
TWF1	Twinfilin-1	1.0133				RNH1	Ribonuclease inhibitor	1.36075
ST6GAL1	Beta-galactoside alpha-2,6-sialyltransferase 1	1.00847				GPX3	Glutathione peroxidase 3	1.34536
ZG16B	Zymogen granule protein 16 homolog B	1.00354				SFN	14-3-3 protein sigma	1.33941
TPD52L2	Tumor protein D54	1.00309				CCT2	T-complex protein 1 subunit beta	1.33012
						CALU	Calumenin	1.32133
						YWHAB	14-3-3 protein beta/alpha	1.28604
						CALM1	Calmodulin	1.26622
						DCD	Dermcidin	1.25742
						PAM	Peptidyl-glycine alpha-amidating monooxygenase	1.25437
						CNDP2	Cytosolic non-specific dipeptidase	1.24189
						PFN1	Profilin-1	1.22321
						HPX	Hemopexin	1.2198
						LPO	Lactoperoxidase	1.20463
						HSPA1A	Heat shock 70 kDa protein 1A/1B	1.18974
						SERPING1	Plasma protease C1 inhibitor	1.18704
						ACTN4	Alpha-actinin-4	1.17339
						ALDOA	Fructose-bisphosphate aldolase A	1.17302
						NUCB2	Nucleobindin-2	1.14734
						ORM2	Alpha-1-acid glycoprotein 2	1.14163
						DNAJC3	DnaJ homolog subfamily C member 3	1.09401
						PLTP	Phospholipid transfer protein	1.08946
						ANXA11	Annexin A11	1.08474
						GAPDH	Glyceraldehyde-3-phosphate dehydrogenase	1.06957
						ANG	Angiogenin	1.05888
						PLA2G2A	Phospholipase A2, membrane associated	1.04278
						ENO1	Alpha-enolase	1.03421
						PLS3	Plastin-3	1.00751
