# Supplementary material for: Proteomic analysis of human lacrimal and tear fluid in dry eye disease
Source: Sci Rep. 2017 Oct 17;7:13363. doi: 10.1038/s41598-017-13817-y (PMC5645331; doi:10.1038/s41598-017-13817-y)
Supplement: Supplementary file 4 — Supplementary Table S3. [file 41598_2017_13817_MOESM4_ESM.xlsx]

## Sheet: Supplementary Tables S3a
Supplementary Table S3. Comparison of changes in protein abundance with previous studies. (a) Proteins reported to be differentially expressed in DED cases from four previous tear proteomic studies were compared with our data. 'UP' and 'DOWN' represent a significant difference (>1.5-fold-change in abundance) between DED and controls. (b) Thirty-seven proteins showing consistent protein expression…
Gene Name	Description	Li B et. al.,	Li B et. Al.,	Lei Zhou et. al.,	J. Soria et. al.,	Tear Fluid (DE/CT)	Fold Change (TF)	Lacrimal Fluid (DE/CT)	Fold Change (LF)
		Invest Ophthalmol Vis Sci (2014)	Sci Rep (2014)	J Proteome Res (2009)	J Proteomics (2013)
ACBP	Isoform a 1 of acyl-CoA-binding protein	UP	-	-	-	-	-	-	-
ACTB	Actin, cytoplasmic 1	-	UP	-	UP	-	-0.309851	-	-
ACTN4	a 4-actinin	UP	-	-	-	-	-0.0758162	UP	1.17339
AHRHGDIG	Rho Gdp dissociation inhibitor, Gdi, a	UP	-	-	-	-	-	-	-
AHSG	a-2-HS-glycoprotein	UP	-	-	-	UP	1.4922	UP	Only DES
ANXA1	Annexin A1	UP	UP	-	UP	UP	0.684278	-	-0.25229
ANXA2	Annexin A2 isoform 1	-	UP	-	-	-	-	-	-
ANXA5	Annexin A5	No DEP	-	-	-	-	-0.555354	UP	1.41786
APOA2	Apolipoprotein A-II	UP	-	-	-	UP	Only DES	UP	Only DES
APOA4	Apolipoprotein A-IV	UP	-	-	-	DOWN	-1.0325	UP	Only DES
AZGP1	Alpha-2-Glycoprotein 1, Zinc-Binding	-	-	-	DOWN	-	0.0513954	DOWN	-1.20655
B2M	b-2-microglobulin	DOWN	-	-	-	-	0.299855	DOWN	-0.9244
C3	Complement component 3	UP	UP	-	-	-	0.227226	UP	0.778847
C4A	Complement component 4A	UP	-	-	-	DOWN	-1.34452	-	-
CALR	Calreticulin	UP	-	-	-	-	-0.274811	-	-
CASP14	Caspase 14, apoptosis-related cysteine peptidase	No DEP	-	-	-	DOWN	Only CT	DOWN	-2.69487
CFL1	Cofilin 1, nonmuscle	UP	-	-	-	-	0.146519	DOWN	-1.91456
CLU	Clusterin	DOWN	DOWN	-	-	-	0.324535	UP	2.00915
CST1	Cystatin SN	-	-	-	DOWN	DOWN	-0.825127	-	0.145819
CST4	Cystatin-S precursor	-	DOWN	-	DOWN	-	-0.193701	UP	0.848501
CTSB	Cathepsin B	UP	-	-	-	UP	0.751225	-	-0.18577
DDX25	Isoform 1 of ATP-dependent RNA helicase DDX25	DOWN	-	-	-	-	-	-	-
DEFA1	defensin a1	-	DOWN	-	-	DOWN	-1.30129	UP	Only DES
EDNRA	Isoform 1 of endothelin-1 receptor precursor	DOWN	-	-	-	-	-	-	-
ELANE	Elastase 2, neutrophil	UP	DOWN	-	-	-	-	UP	Only DES
ENO1	Enolase 1	No DEP	-	UP	-	UP	0.831207	UP	1.03422
FBP1	Fructose-1,6-bisphosphatase 1	No DEP	-	-	-	-	0.350487	UP	1.58601
FGB	Fibrinogen b chain precursor	UP	-	-	-	DOWN	-1.56935	UP	4.41599
GSTP1	Glutathione S-transferase PI	UP	-	-	UP	-	0.483224	UP	0.769093
HSPA1A	Heat shock protein 1A, 70 kDa	UP	-	-	-	-	0.409385	UP	1.18973
HSPB1	Heat shock protein 1, 27 kDa	UP	-	-	-	UP	0.718421	DOWN	-0.70232
IGH	Immunoglobulin heavy locus	UP	-	-	-	-	-	-	-
IGHA1	Igha1 Protein	-	DOWN	-	-	DOWN	-0.755901	-	0.02515
IGHM	Ig mu chain C region	UP	-	-	-	DOWN	-1.55916	UP	3.32568
IGL	immunoglobulin lambda locus	UP	-	-	-	-	-	-	-
KRT1	Keratin, type II cytoskeletal 1	No DEP	UP	-	-	-	-	-	-
KRT10	Keratin, type I cytoskeletal 10	-	UP	-	-	-	-	-	-
KRT13	Keratin 13, Type I	UP	-	-	-	-	-	-	-
KRT4	Keratin, type II cytoskeletal 4	-	UP	-	-	-	-	-	-
KRT5	Keratin, type II cytoskeletal 5	-	DOWN	-	-	-	-	-	-
LACRT	Extracellular glycoprotein lacritin precursor	-	DOWN	-	-	-	0.512524	-	0.372131
LCN1	Lipocalin-1	UP	DOWN	DOWN	DOWN	-	0.222164	DOWN	-1.20916
LGALS7	Lectin, Galactoside-Binding, Soluble, 7	-	-	-	DOWN	DOWN	Only CT	UP	Only DES
LPO	Lactoperoxidase	DOWN	-	-	-	DOWN	-0.923084	UP	1.20463
LTF	Lactotransferrin	-	DOWN	DOWN	DOWN	-	-0.355366	DOWN	-0.93083
LYZ	Lysozyme C	DOWN	DOWN	DOWN	-	-	-0.125643	DOWN	-1.12614
MDH1	Malate dehydrogenase 1, Nad, Soluble	UP	-	-	-	-	0.474818	-	-0.2408
MOAP1	Modulator of apoptosis 1	UP	-	-	-	-	-	-	-
MUC5AC	Mucin 5AC, Oligomeric Mucus/Gel-Forming	-	UP	-	-	-	-	-	-
ORM1	Orosomucoid 1	UP	-	UP	-	DOWN	-0.960386	UP	1.54584
ORM2	Orosomucoid 2	UP	-	-	-	DOWN	Only CT	UP	1.14163
PARK7	Parkinson syndrome, autosomal recessive, early onset 7	No DEP	-	-	-	-	-0.0675888	-	-0.03148
PDIA3	Protein disulfide isomerase family A, member 3	UP	-	-	-	-	-0.0868673	UP	Only DES
PGD	Phosphogluconate dehydrogenase	UP	-	-	-	-	0.0742531	-	-0.25674
PGK1	Phosphoglycerate kinase 1	No DEP	-	-	-	-	0.239873	-	-0.0722
PIGR	Polymeric immunoglobulin receptor precursor	-	DOWN	-	-	-	-0.543333	-	-0.38898
PIP	Prolactin-inducible protein precursor	-	DOWN	DOWN	DOWN	-	0.118092	DOWN	-0.76766
PLG	Plasminogen	UP	-	-	-	DOWN	-1.62214	UP	Only DES
PNMAL2	Isoform 3 of PNMA-like protein 2	DOWN	-	-	-	-	-	-	-
PRDX2	Peroxiredoxin 2	DOWN	-	-	-	-	0.0658388	-	0.26826
PROL1	Proline-rich protein 1 precursor	DOWN	-	-	-	-	-0.561548	-	-0.29928
PRR4	Proline rich 4, lacrimal isoform 1	DOWN	DOWN	-	-	-	0.124344	UP	6.45387
S100A11	Protein S100-A11	-	-	UP	-	-	-0.0273132	DOWN	-2.85491
S100A4	Protein S100-A4	-	-	UP	UP	-	-0.336655	UP	1.7531
S100A6	Protein S100-A6	DOWN	-	-	UP	UP	3.12283	-	-
S100A8	Protein S100-A8	-	UP	UP	UP	-	-0.0533581	DOWN	-3.05371
S100A9	Protein S100-A9	-	UP	UP	UP	UP	0.771533	DOWN	-1.82563
SCGB1D1	Secretoglobin family 1D member 1 precursor	DOWN	-	-	-	UP	0.911459	DOWN	-2.60714
SCGB2A1	Secretoglobin, Family 2A, Member 1	-	-	-	DOWN	-	-0.323458	UP	1.76462
SERPING1	Serpin peptidase inhibitor, clade G, C1 inhibitor	UP	-	-	-	-	0.211563	UP	1.18704
SHTN1	Isoform 3 of shootin-1	UP	-	-	-	-	-	-	-
SOD1	Superoxide dismutase 1, soluble	DOWN	-	-	-	UP	Only DES	UP	2.71036
TF	Transferrin	UP	UP	-	-	-	-0.0344944	UP	3.29236
TUBB4B	b 2C-tubulin	UP	-	-	-	UP	1.41425	UP	Only DES
VCP	Valosin-containing protein	UP	-	-	-	UP	2.85135	UP	Only DES
VEGP	Von Ebner’s gland protein	-	-	DOWN	-	-	-	-	-
YWHAE	Tyrosine 3-monooxygenase/tryptophan 5-monooxygenase activation protein	UP	-	-	-	UP	0.891669	UP	Only DES

## Sheet: Supplementary Tables S3b
Gene Name	Description	Consistent DEPs with previous study (DEP = 1.5 Fold change)
AHSG	a-2-HS-glycoprotein	TF UP	-	LF UP	-
ANXA1	Annexin A1	TF UP	-	-	-
APOA2	Apolipoprotein A-II	TF UP	-	LF UP	-
CTSB	Cathepsin B	TF UP	-	-	-
ENO1	Enolase 1	TF UP	-	LF UP	-
HSPB1	Heat shock protein 1, 27 kDa	TF UP	-	-	-
S100A6	Protein S100-A6	TF UP	-	-	-
S100A9	Protein S100-A9	TF UP	-	-	-
TUBB4B	b 2C-tubulin	TF UP	-	LF UP	-
VCP	Valosin-containing protein	TF UP	-	LF UP	-
YWHAE	Tyrosine 3-monooxygenase/tryptophan 5-monooxygenase activation protein	TF UP	-	LF UP	-
CST1	Cystatin SN	-	TF DOWN	-	-
DEFA1	defensin a1	-	TF DOWN	-	-
IGHA1	Igha1 Protein	-	TF DOWN	-	-
LGALS7	Lectin, Galactoside-Binding, Soluble, 7	-	TF DOWN	-	-
LPO	Lactoperoxidase	-	TF DOWN	-	-
ACTN4	a 4-actinin	-	-	LF UP	-
APOA4	Apolipoprotein A-IV	-	-	LF UP	-
C3	Complement component 3	-	-	LF UP	-
ELANE	Elastase 2, neutrophil	-	-	LF UP	-
FGB	Fibrinogen b chain precursor	-	-	LF UP	-
GSTP1	Glutathione S-transferase PI	-	-	LF UP	-
HSPA1A	Heat shock protein 1A, 70 kDa	-	-	LF UP	-
IGHM	Ig mu chain C region	-	-	LF UP	-
ORM1	Orosomucoid 1	-	-	LF UP	-
ORM2	Orosomucoid 2	-	-	LF UP	-
PDIA3	Protein disulfide isomerase family A, member 3	-	-	LF UP	-
PLG	Plasminogen	-	-	LF UP	-
SERPING1	Serpin peptidase inhibitor, clade G, C1 inhibitor	-	-	LF UP	-
TF	Transferrin	-	-	LF UP	-
AZGP1	Alpha-2-Glycoprotein 1, Zinc-Binding	-	-	-	LF DOWN
B2M	b-2-microglobulin	-	-	-	LF DOWN
LCN1	Lipocalin-1	-	-	-	LF DOWN
LTF	Lactotransferrin	-	-	-	LF DOWN
LYZ	Lysozyme C	-	-	-	LF DOWN
PIP	Prolactin-inducible protein precursor	-	-	-	LF DOWN
SCGB1D1	Secretoglobin family 1D member 1 precursor	-	-	-	LF DOWN
