# Supplementary material for: Proteomic analysis of human lacrimal and tear fluid in dry eye disease
Source: Sci Rep. 2017 Oct 17;7:13363. doi: 10.1038/s41598-017-13817-y (PMC5645331; doi:10.1038/s41598-017-13817-y)
Supplement: Supplementary file 5 — Supplementary Table S4. [file 41598_2017_13817_MOESM5_ESM.xlsx]

## Sheet: Supplementary Table S4a
SupplementaryTable S4. GO-BPs represented by the up-regulated proteins in (a) TF and (b) LF. KEGG pathways enriched by up-regulated proteins in (c) TF and (d) LF. Ivory shade in each cell indicates representative process obtained from 'REVIGO', while cells below ivory shaded rows indicate subprocesses of the representative processes. ‘Count’ represents the number of proteins associated with the c…
Term	Biological process	Count	Genes	PValue
GO:0002526	inflammatory response	5	SAA1, C1R, AHSG, FN1, PLA2G2A	0.0073652
GO:0002526	acute inflammatory response	4	SAA1, C1R, AHSG, FN1	0.0073652
GO:0050727	regulation of inflammatory response	3	SAA1, PLA2G2A, AHSG	0.0381908
GO:0006953	acute-phase response	3	SAA1, AHSG, FN1	0.0114675
GO:0043254	regulation of protein complex assembly	5	CDC42, ARPC3, SCIN, CAPZA1, EIF5A	0.00582016
GO:0043254	regulation of protein complex assembly	4	CDC42, ARPC3, SCIN, CAPZA1	0.00582016
GO:0008064	regulation of actin polymerization or depolymerization	3	ARPC3, SCIN, CAPZA1	0.0254852
GO:0032271	regulation of protein polymerization	3	ARPC3, SCIN, CAPZA1	0.0311586
GO:0030832	regulation of actin filament length	3	ARPC3, SCIN, CAPZA1	0.0270586
GO:0030833	regulation of actin filament polymerization	3	ARPC3, SCIN, CAPZA1	0.0202912
GO:0043244	regulation of protein complex disassembly	3	SCIN, CAPZA1, EIF5A	0.0182196
GO:0031333	negative regulation of protein complex assembly	3	CDC42, SCIN, CAPZA1	0.00837699
GO:0044275	cellular carbohydrate catabolic process	6	GPD1L, TALDO1, PYGL, PGM1, GAA, PGM2	0.000387859
GO:0044275	cellular carbohydrate catabolic process	5	GPD1L, TALDO1, PYGL, PGM1, GAA	0.000387859
GO:0005996	monosaccharide metabolic process	5	PGM2, TALDO1, PYGL, PGM1, GAA	0.0125288
GO:0005980	glycogen catabolic process	2	PYGL, GAA	0.0241517
GO:0019321	pentose metabolic process	2	TALDO1, PYGL	0.0438398
GO:0019318	hexose metabolic process	5	PGM2, TALDO1, PYGL, PGM1, GAA	0.00763134
GO:0044247	cellular polysaccharide catabolic process	2	PYGL, GAA	0.0281209
GO:0009251	glucan catabolic process	2	PYGL, GAA	0.0281209
GO:0016052	carbohydrate catabolic process	5	GPD1L, TALDO1, PYGL, PGM1, GAA	0.000991596
GO:0006006	glucose metabolic process	5	PGM2, TALDO1, PYGL, PGM1, GAA	0.00342916
GO:0006081	cellular aldehyde metabolic process	3	ALDH7A1, TALDO1, ALDH9A1	0.00573296
GO:0046164	alcohol catabolic process	5	GPD1L, TALDO1, PGM1, ADH1C, ADH7	0.0428648
GO:0034308	monohydric alcohol metabolic process	2	ADH1C, ADH7	0.0201665
GO:0006067	ethanol metabolic process	2	ADH1C, ADH7	0.0201665
GO:0046164	alcohol catabolic process	3	GPD1L, TALDO1, PGM1	0.0428648
GO:0006069	ethanol oxidation	2	ADH1C, ADH7	0.0201665
GO:0055114	oxidation reduction	8	GPD1L, TXNL1, GSR, ALDH7A1, ADH1C, ADH7, NQO1, ALDH9A1	0.0143752
GO:0042127	regulation of cell proliferation	8	S100A6, CASP3, IGFBP6, SCIN, PLA2G2A, PTN, EIF5A, TPD52L2	0.0392302
GO:0006986	response to unfolded protein	3	VCP, TOR1B, HSPA4	0.0337292
GO:0044087	regulation of cellular component biogenesis	4	CDC42, ARPC3, SCIN, CAPZA1	0.0199663

## Sheet: Supplementary Table S4b
Term	Biological process	Count	Genes	PValue
GO:0006952	defense response	33	YWHAZ,C4B,CLU,CFH,SERPING1,PRDX1,MIF,HPX,IGHG1,IGHG2,ANXA11,IGJ,IGHM,KNG1,DCD,TF,CST3,HP,ORM1,PLA2G2A,SERPINA1,ORM2,SOD1,ANXA5,FGG,F5,FGA,FGB,SERPINC1,APOH,PEBP1,LPO,GPX3	0.0018881
GO:0006952	defense response	16	KNG1, DCD, TF, YWHAZ, C4B, CLU, CST3, SERPING1, HP, PRDX1, MIF, ORM1, CFH, PLA2G2A, SERPINA1, ORM2	1.03452e-05
GO:0009611	response to wounding	20	KNG1, TF, YWHAZ, C4B, CLU, SERPING1, SOD1, ANXA5, MIF, ORM1, FGG, F5, FGA, FGB, CFH, SERPINC1, APOH, PEBP1, SERPINA1, ORM2	1.18674e-09
GO:0006979	response to oxidative stress	6	LPO, CLU, GPX3, PEBP1, SOD1, PRDX1	0.00450952
GO:0002252	immune effector process	6	YWHAZ, C4B, CLU, CFH, SERPING1, PRDX1	0.0018881
GO:0002455	humoral immune response mediated by circulating immunoglobulin	3	C4B, CLU, SERPING1	0.0175849
GO:0002449	lymphocyte mediated immunity	4	C4B, CLU, SERPING1, PRDX1	0.0109707
GO:0002443	leukocyte mediated immunity	5	YWHAZ, C4B, CLU, SERPING1, PRDX1	0.00246514
GO:0016064	immunoglobulin mediated immune response	3	C4B, CLU, SERPING1	0.0491194
GO:0045087	innate immune response	6	C4B, CLU, CFH, SERPING1, PRDX1, MIF	0.00214762
GO:0002253	activation of immune response	4	C4B, CLU, CFH, SERPING1	0.0240126
GO:0050778	positive regulation of immune response	5	C4B, HPX, CLU, CFH, SERPING1	0.0153159
GO:0006959	humoral immune response	4	C4B, CLU, CFH, SERPING1	0.0151941
GO:0006958	complement activation, classical pathway	3	C4B, CLU, SERPING1	0.0154844
GO:0006955	immune response	11	IGHG1, IGHG2, YWHAZ, C4B, CLU, ANXA11, IGJ, CFH, SERPING1, IGHM, PRDX1, MIF	0.015
GO:0006956	complement activation	4	C4B, CLU, CFH, SERPING1	0.00262526
GO:0002526	acute inflammatory response	9	ORM1, TF, YWHAZ, C4B, CLU, CFH, SERPING1, SERPINA1, ORM2	2.47593e-07
GO:0002541	activation of plasma proteins involved in acute inflammatory response	4	C4B, CLU, CFH, SERPING1	0.00280883
GO:0006953	acute-phase response	4	ORM1, TF, SERPINA1, ORM2	0.00228085
GO:0006954	inflammatory response	11	KNG1, ORM1, TF, YWHAZ, C4B, CLU, CFH, SERPING1, SERPINA1, ORM2, MIF	5.28005e-05
GO:0006800	oxygen and reactive oxygen species metabolic process	4	LPO, GPX3, SOD1, PRDX1	0.00973708
GO:0016485	protein processing	5	C4B, CLU, CFH, APOH, SERPING1	0.00633705
GO:0030005	cellular di-, tri-valent inorganic cation homeostasis	6	KNG1, TF, HSP90B1, HPX, HP, SOD1	0.0169186
GO:0042981	regulation of apoptosis	18	KNG1, YWHAZ, ACTN4, CLU, YWHAB, CDH1, HSPA1A, SFN, SOD1, ANXA5, ANXA4, PRDX1, MIF, HSP90B1, NME2, SFRP1, APOH, HSPA5	1.61442e-05
GO:0042981	regulation of apoptosis	18	KNG1, YWHAZ, ACTN4, CLU, YWHAB, CDH1, HSPA1A, SFN, SOD1, ANXA5, ANXA4, PRDX1, MIF, HSP90B1, NME2, SFRP1, APOH, HSPA5	1.61442e-05
GO:0010941	regulation of cell death	18	KNG1, YWHAZ, ACTN4, CLU, YWHAB, CDH1, HSPA1A, SFN, SOD1, ANXA5, ANXA4, PRDX1, MIF, HSP90B1, NME2, SFRP1, APOH, HSPA5	1.92424e-05
GO:0060548	negative regulation of cell death	12	NME2, YWHAZ, HSP90B1, SFRP1, CLU, APOH, HSPA1A, HSPA5, SOD1, ANXA5, ANXA4, MIF	2.31941e-05
GO:0043069	negative regulation of programmed cell death	12	NME2, YWHAZ, HSP90B1, SFRP1, CLU, APOH, HSPA1A, HSPA5, SOD1, ANXA5, ANXA4, MIF	2.2606e-05
GO:0043066	negative regulation of apoptosis	12	NME2, YWHAZ, HSP90B1, SFRP1, CLU, APOH, HSPA1A, HSPA5, SOD1, ANXA5, ANXA4, MIF	1.98554e-05
GO:0043067	regulation of programmed cell death	18	KNG1, YWHAZ, ACTN4, CLU, YWHAB, CDH1, HSPA1A, SFN, SOD1, ANXA5, ANXA4, PRDX1, MIF, HSP90B1, NME2, SFRP1, APOH, HSPA5	1.83487e-05
GO:0043933	macromolecular complex subunit organization	18	HSP90AA1,YWHAB,CDH1,ANXA5,MIF,FGG,APOA1,FGA,FGB,ANG,GPX3,PLA2G2A,PEBP1,ALDOA,ACTN4,PLS3,ACTG1,PFN1	0.00230173
GO:0043933	macromolecular complex subunit organization	13	HSP90AA1, YWHAB, CDH1, ANXA5, MIF, FGG, APOA1, FGA, FGB, ANG, GPX3, PLA2G2A, PEBP1,GPX3, YWHAB, PEBP1, CDH1, ANXA5, MIF,GPX3, PEBP1, CDH1, ANXA5, MIF,FGG, FGA, ANG, FGB,FGG, HSP90AA1, FGA, ANG, FGB, GPX3, YWHAB, PEBP1, CDH1, ANXA5, MIF,ALDOA, ACTN4, ANG, PLS3,FGG, HSP90AA1, FGA, ANG, FGB,ACTG1, ALDOA, PFN1, ACTN4, ANG, PLS3,FGG, HSP90AA1, FGA, ANG, FGB, GPX3, YWHAB, PEBP1, CDH1, ANXA5, MIF,FGG, H…	0.00230173
GO:0051259	protein oligomerization	6	GPX3, YWHAB, PEBP1, CDH1, ANXA5, MIF	0.00578156
GO:0051260	protein homooligomerization	5	GPX3, PEBP1, CDH1, ANXA5, MIF	0.00353396
GO:0051258	protein polymerization	4	FGG, FGA, ANG, FGB	0.00407611
GO:0070271	protein complex biogenesis	11	FGG, HSP90AA1, FGA, ANG, FGB, GPX3, YWHAB, PEBP1, CDH1, ANXA5, MIF	0.00173724
GO:0007015	actin filament organization	4	ALDOA, ACTN4, ANG, PLS3	0.0118411
GO:0043623	cellular protein complex assembly	5	FGG, HSP90AA1, FGA, ANG, FGB	0.0220486
GO:0030036	actin cytoskeleton organization	6	ACTG1, ALDOA, PFN1, ACTN4, ANG, PLS3	0.01663
GO:0006461	protein complex assembly	11	FGG, HSP90AA1, FGA, ANG, FGB, GPX3, YWHAB, PEBP1, CDH1, ANXA5, MIF	0.00173724
GO:0065003	macromolecular complex assembly	12	FGG, HSP90AA1, APOA1, FGA, ANG, FGB, GPX3, YWHAB, PEBP1, CDH1, ANXA5, MIF	0.00415049
GO:0042743	hydrogen peroxide metabolic process	4	LPO, GPX3, SOD1, PRDX1	0.000570122
GO:0006518	peptide metabolic process	4	PAM, TPP1, GPX3, SOD1	0.00508584
GO:0051186	cofactor metabolic process	5	CBR1, PGLS, HPX, GPX3, SOD1	0.0396446
GO:0030029	actin filament-based process	7	MYL6, ACTG1, ALDOA, PFN1, ACTN4, ANG, PLS3	0.00509829
GO:0055114	oxidation reduction	11	ALDH1A1, PAM, CBR1, LDHA, LPO, F5, GPX3, SOD1, GAPDH, PRDX1, GLRX	0.00909304
GO:0033240	positive regulation of cellular amine metabolic process	11	PEBP1, COMT, C4B, HPX, CLU, CFH, PLA2G2A, SERPING1,KNG1, APOH, SERPINC1	0.0196087
GO:0033240	positive regulation of cellular amine metabolic process	2	PEBP1, COMT	0.0196087
GO:0048584	positive regulation of response to stimulus	6	C4B, HPX, CLU, CFH, PLA2G2A, SERPING1	0.0196677
GO:0032101	regulation of response to external stimulus	5	KNG1, APOH, PLA2G2A, SERPINC1, SERPING1	0.0207488
GO:0051223	regulation of protein transport	9	APOA1, ANG, YWHAB, CDH1, PRDX1, GM2A, CLU, APOH, PLTP	0.00674142
GO:0051223	regulation of protein transport	5	APOA1, ANG, YWHAB, CDH1, PRDX1	0.00674142
GO:0070201	regulation of establishment of protein localization	5	APOA1, ANG, YWHAB, CDH1, PRDX1	0.0082906
GO:0032880	regulation of protein localization	5	APOA1, ANG, YWHAB, CDH1, PRDX1	0.0129786
GO:0006869	lipid transport	5	APOA1, GM2A, CLU, APOH, PLTP	0.0153159
GO:0010876	lipid localization	5	APOA1, GM2A, CLU, APOH, PLTP	0.0199092
GO:0044093	regulation of molecular function	8	APOA1,CST3,SFN,HSPA5,CDH1,GM2A,ANG,APOH,NME2,PSME1,ACTN4,YWHAB,SOD1,CALM1	0.00384467
GO:0010466	negative regulation of peptidase activity	3	CST3, SFN, HSPA5	0.00828616
GO:0052547	regulation of peptidase activity	4	CST3, CDH1, SFN, HSPA5	0.0190302
GO:0051336	regulation of hydrolase activity	8	APOA1, GM2A, ANG, CST3, APOH, CDH1, SFN, HSPA5	0.00672677
GO:0044093	positive regulation of molecular function	10	NME2, APOA1, PSME1, ACTN4, GM2A, ANG, YWHAB, APOH, SOD1, CALM1	0.0147636
GO:0006575	cellular amino acid derivative metabolic process	5	P4HB, APOA1, GPX3, COMT, SOD1	0.0238579
GO:0051604	protein maturation	5	C4B, CLU, CFH, APOH, SERPING1	0.00852938
GO:0010035	response to inorganic substance	22	ACTG1, FGG, LPO, FGA, FGB, GPX3, ANXA11, PEBP1, SERPINA1, SOD1, PRDX1, CALM1,NME2, YWHAZ, COMT, CDH1,TF, HSP90AA1, HSPA1A, ANXA5, DNAJC3, ANG	9.62392e-08
GO:0010035	response to inorganic substance	12	ACTG1, FGG, LPO, FGA, FGB, GPX3, ANXA11, PEBP1, SERPINA1, SOD1, PRDX1, CALM1	9.62392e-08
GO:0042542	response to hydrogen peroxide	4	LPO, GPX3, SOD1, PRDX1	0.00593357
GO:0000302	response to reactive oxygen species	4	LPO, GPX3, SOD1, PRDX1	0.0132194
GO:0042493	response to drug	6	NME2, YWHAZ, PEBP1, CDH1, COMT, SOD1	0.0139229
GO:0010038	response to metal ion	9	ACTG1, FGG, FGA, FGB, ANXA11, PEBP1, SERPINA1, SOD1, CALM1	2.03245e-06
GO:0019430	removal of superoxide radicals	2	SOD1, PRDX1	0.0451634
GO:0051592	response to calcium ion	7	ACTG1, FGG, FGA, FGB, ANXA11, PEBP1, CALM1	1.53032e-06
GO:0070301	cellular response to hydrogen peroxide	3	LPO, GPX3, PRDX1	0.00611473
GO:0034599	cellular response to oxidative stress	4	LPO, GPX3, SOD1, PRDX1	0.00280883
GO:0042744	hydrogen peroxide catabolic process	3	LPO, GPX3, PRDX1	0.00545856
GO:0034614	cellular response to reactive oxygen species	4	LPO, GPX3, SOD1, PRDX1	0.00098277
GO:0010033	response to organic substance	13	TF, HSP90AA1, FBP1, CDH1, HSPA1A, COMT, ANXA5, SOD1, NME2, PEBP1, SERPINA1, DNAJC3, ANG	0.0026131
GO:0014070	response to organic cyclic substance	4	TF, PEBP1, SERPINA1, COMT	0.0455148
GO:0016052	carbohydrate catabolic process	7	ALDOA, LDHA, PGLS, GM2A, GAPDH, ENO1, FBP1	0.000751139
GO:0016052	carbohydrate catabolic process	6	ALDOA, LDHA, PGLS, GM2A, GAPDH, ENO1	0.000751139
GO:0046365	monosaccharide catabolic process	5	ALDOA, LDHA, PGLS, GAPDH, ENO1	0.00121543
GO:0006006	glucose metabolic process	6	ALDOA, LDHA, PGLS, FBP1, GAPDH, ENO1	0.0033561
GO:0006007	glucose catabolic process	5	ALDOA, LDHA, PGLS, GAPDH, ENO1	0.000566316
GO:0006096	glycolysis	4	ALDOA, LDHA, GAPDH, ENO1	0.00362144
GO:0044275	cellular carbohydrate catabolic process	5	ALDOA, LDHA, PGLS, GAPDH, ENO1	0.00236221
GO:0005996	monosaccharide metabolic process	6	ALDOA, LDHA, PGLS, FBP1, GAPDH, ENO1	0.0155083
GO:0019318	hexose metabolic process	6	ALDOA, LDHA, PGLS, FBP1, GAPDH, ENO1	0.00867689
GO:0019320	hexose catabolic process	5	ALDOA, LDHA, PGLS, GAPDH, ENO1	0.00109226
GO:0046164	alcohol catabolic process	6	ALDOA, LDHA, PGLS, COMT, GAPDH, ENO1	0.000190262
GO:0007596	blood coagulation	26	KNG1,FGG,FGA,F5,FGB,APOH,SERPINC1,SERPING1,SERPINA1,ANXA5,TF,HSP90B1,HPX,HP,SOD1,PSME1,ANG,YWHAB,PEBP1,TIMP1,APOA1,ALDOA,P4HB,PRDX1	2.12392e-08
GO:0007596	blood coagulation	10	KNG1, FGG, FGA, F5, FGB, APOH, SERPINC1, SERPING1, SERPINA1, ANXA5	2.12392e-08
GO:0055080	cation homeostasis	6	KNG1, TF, HSP90B1, HPX, HP, SOD1	0.0402572
GO:0032269	negative regulation of cellular protein metabolic process	6	PSME1, ANG, YWHAB, PEBP1, SERPING1, TIMP1	0.00665617
GO:0055072	iron ion homeostasis	4	TF, HPX, HP, SOD1	0.00167983
GO:0032268	regulation of cellular protein metabolic process	8	APOA1, PSME1, ANG, HPX, YWHAB, PEBP1, SERPING1, TIMP1	0.0364405
GO:0050878	regulation of body fluid levels	10	KNG1, FGG, FGA, F5, FGB, APOH, SERPINC1, SERPING1, SERPINA1, ANXA5	3.5213e-07
GO:0051248	negative regulation of protein metabolic process	6	PSME1, ANG, YWHAB, PEBP1, SERPING1, TIMP1	0.00778939
GO:0051241	negative regulation of multicellular organismal process	7	KNG1, APOA1, CST3, APOH, SOD1, ANXA5, ANXA4	0.000734114
GO:0042060	wound healing	10	KNG1, FGG, FGA, F5, FGB, APOH, SERPINC1, SERPING1, SERPINA1, ANXA5	4.43608e-06
GO:0042592	homeostatic process	14	ALDOA, KNG1, P4HB, TF, HP, SOD1, PRDX1, TIMP1, HSP90B1, APOA1, TPP1, HPX, ANG, GLRX	0.00120735
GO:0019725	cellular homeostasis	10	KNG1, ALDOA, TF, P4HB, HSP90B1, HPX, HP, SOD1, PRDX1, GLRX	0.00350155
GO:0006879	cellular iron ion homeostasis	4	TF, HPX, HP, SOD1	0.00108292
GO:0030168	platelet activation	3	FGG, FGA, FGB	0.0186779
GO:0007599	hemostasis	10	KNG1, FGG, FGA, F5, FGB, APOH, SERPINC1, SERPING1, SERPINA1, ANXA5	3.51258e-08
GO:0050819	negative regulation of coagulation	4	KNG1, APOH, ANXA5, ANXA4	0.000641431
GO:0050818	regulation of coagulation	4	KNG1, APOH, ANXA5, ANXA4	0.0024493
GO:0050817	coagulation	10	KNG1, FGG, FGA, F5, FGB, APOH, SERPINC1, SERPING1, SERPINA1, ANXA5	2.12392e-08
GO:0030003	cellular cation homeostasis	6	KNG1, TF, HSP90B1, HPX, HP, SOD1	0.0260131
GO:0001666	response to hypoxia	5	TF, HSP90B1, ACTN4, ANG, SERPINA1	0.0117522
GO:0001666	response to hypoxia	5	0.0117522
GO:0070482	response to oxygen levels	5	0.0139502

## Sheet:  Supplementary Table S4c
Term	KEGG pathway	Count	Genes	PValue
hsa00010	Glycolysis / Gluconeogenesis	6	PGM2, ALDH7A1, PGM1, ADH1C, ADH7, ALDH9A1	1.8458e-05
hsa00500	Starch and sucrose metabolism	5	PGM2, PYGL, PGM1, GAA, AMY1A	8.2244e-05
hsa00052	Galactose metabolism	4	PGM2, PGM1, GAA, GLB1	0.000397117
hsa00071	Fatty acid metabolism	4	ALDH7A1, ADH1C, ADH7, ALDH9A1	0.00143021
hsa05130	Pathogenic Escherichia coli infection	4	CDC42, CTTN, ARPC3, YWHAQ	0.00396891
hsa00030	Pentose phosphate pathway	3	PGM2, TALDO1, PGM1	0.00868687
hsa00330	Arginine and proline metabolism	3	LAP3, ALDH7A1, ALDH9A1	0.0361691

## Sheet: Supplementary Table S4d
Term	KEGG pathway	Count	PValue	Genes
hsa04610	Complement and coagulation cascades	10	KNG1, FGG, FGA, F5, FGB, C4B, CFH, SERPINC1, SERPING1, SERPINA1	1.47155e-08
hsa00010	Glycolysis / Gluconeogenesis	5	ALDOA, LDHA, FBP1, GAPDH, ENO1	0.00269096
hsa00030	Pentose phosphate pathway	3	ALDOA, PGLS, FBP1	0.024613
hsa05020	Prion diseases	3	HSPA1A, HSPA5, SOD1	0.0458813
hsa04612	Antigen processing and presentation	4	HSP90AA1, PSME1, HSPA1A, HSPA5	0.0474688
