# Supplementary material for: Proteomic analysis of human lacrimal and tear fluid in dry eye disease
Source: Sci Rep. 2017 Oct 17;7:13363. doi: 10.1038/s41598-017-13817-y (PMC5645331; doi:10.1038/s41598-017-13817-y)
Supplement: Supplementary file 6 — Supplementary Table S5. [file 41598_2017_13817_MOESM6_ESM.xlsx]

## Sheet: Supplementary Table S5a
Supplementary Table S5.GO-BPs represented by the down-regulated proteins in (a) TF and (b) LF. KEGG pathways enriched by down-regulated proteins in (c) TF. Ivory shade in each cell indicates representative process obtained from 'REVIGO', while cells below ivory shaded rows indicate subprocesses of the representative processes. ‘Count’ represents the number of proteins associated with the correspo…
Term	Biological process	Count	Genes	PValue
GO:0006952	defense response	15	APOA4, CRISP3, C4A, CD44, CFB, DEFA3, SERPINA3, TLR2, MPO,FGB, EFEMP2, PLG, IGLL1, IGHM, GALNT2	0.00285322
GO:0045087	innate immune response	5	APOA4, CRISP3, C4A, CFB, TLR2	0.00220877
GO:0009611	response to wounding	8	C4A, CD44, CFB, FGB, EFEMP2, SERPINA3, TLR2, PLG	0.00488762
GO:0006955	immune response	8	APOA4, GALNT2, CRISP3, C4A, CFB, TLR2, IGLL1, IGHM	0.0191805
GO:0006954	inflammatory response	5	C4A, CD44, CFB, SERPINA3, TLR2	0.0404352
GO:0001568	blood vessel development	5	PTPRJ, CD44, TGM2, ANPEP, CEACAM1	0.0163641
GO:0001944	vasculature development	5	PTPRJ, CD44, TGM2, ANPEP, CEACAM1	0.0177258
GO:0007155	biological adhesion	8	AMBP, APOA4, CD44, RHOA, HSPG2, PTPRS, CEACAM1, MUC16	0.0205845
GO:0022610	cell adhesion	8	AMBP, APOA4, CD44, RHOA, HSPG2, PTPRS, CEACAM1, MUC16	0.0207288
GO:0042981	Apoptosis	8	CD44, RHOA, TLR2, TGM2, MPO, SORT1, PLG, UBA52	0.0280093
GO:0043065	positive regulation of apoptosis	6	CD44, RHOA, TLR2, TGM2, MPO, SORT1, PLG, UBA52	0.0280093
GO:0042981	regulation of apoptosis	8	CD44, RHOA, TLR2, TGM2, MPO, SORT1, PLG, UBA52	0.0396872
GO:0010942	positive regulation of cell death	6	CD44, TLR2, TGM2, SORT1, PLG, UBA52	0.0292463
GO:0043068	positive regulation of programmed cell death	6	CD44, TLR2, TGM2, SORT1, PLG, UBA52	0.0287474
GO:0043067	regulation of programmed cell death	8	CD44, RHOA, TLR2, TGM2, MPO, SORT1, PLG, UBA52	0.0415225
GO:0010941	regulation of cell death	8	CD44, RHOA, TLR2, TGM2, MPO, SORT1, PLG, UBA52	0.042225
GO:0006917	induction of apoptosis	5	TLR2, TGM2, SORT1, PLG, UBA52	0.0385449
GO:0012502	induction of programmed cell death	5	TLR2, TGM2, SORT1, PLG, UBA52	0.0389188
GO:0044241	lipid digestion	2	APOA4, AKR1C1	0.0392206
GO:0042592	homeostatic process	8	APOA4, MFI2, SERPINA3, TGM2, PDIA6, SLC9A3R1, AKR1C1, PLG	0.0288847
GO:0042060	wound healing	4	CD44, FGB, EFEMP2, PLG	0.0406421
GO:0051605	protein maturation by peptide bond cleavage	3	C4A, ATP6AP2, CFB	0.0461916
GO:0060191	regulation of lipase activity	3	APOA4, TGM2, SORT1	0.0471601

## Sheet: Supplementary Table S5b
Term	Biological process	Count	Genes	PValue
GO:0008544	epidermis development	7	CASP14, S100A7, DSP, KRT2, CSTA, CALML5, CFL1	5.62125e-05
GO:0030216	keratinocyte differentiation	4	S100A7, DSP, KRT2, CSTA	0.000452176
GO:0007398	ectoderm development	6	CASP14, S100A7, DSP, KRT2, CSTA, CALML5	8.15344e-05
GO:0009913	epidermal cell differentiation	4	S100A7, DSP, KRT2, CSTA	0.000583879
GO:0060429	epithelium development	5	S100A7, CFL1, DSP, KRT2, CSTA	0.00170208
GO:0030855	epithelial cell differentiation	4	S100A7, DSP, KRT2, CSTA	0.0037117
GO:0010466	negative regulation of peptidase activity	2	CSTB, CSTA	0.0470695
GO:0006928	cell motion	6	SERPINB5, CFL1, S100A9, KRT2, UBA52, CEACAM1	0.00417164
GO:0048870	cell motility	4	CFL1, S100A9, KRT2, CEACAM1	0.0325619
GO:0016477	cell migration	4	CFL1, S100A9, KRT2, CEACAM1	0.0247822
GO:0051674	localization of cell	4	CFL1, S100A9, KRT2, CEACAM1	0.0325619
GO:0015669	gas transport	2	HBA1, HBB	0.040479
GO:0009611	response to wounding	6	APCS, S100A8, S100A9, LYZ, SERPINB2, DSP	0.00661689
GO:0006954	inflammatory response	4	APCS, S100A8, S100A9, LYZ	0.0376044
GO:0009611	response to wounding	6	APCS, S100A8, S100A9, LYZ, SERPINB2, DSP	0.00661689

## Sheet:  Supplementary Table S5c
Term	KEGG pathway	Count	Genes	PValue
hsa04610	Complement and coagulation cascades	4	C4A, CFB, FGB, PLG	0.00747034
hsa04520	Adherens junction	4	PTPRJ, MAPK3, RHOA, IQGAP1	0.0101046
hsa04722	Neurotrophin signaling pathway	4	MAPK3, RHOA, SORT1, CALML5	0.0355935
