# Supplementary material for: Proteomic analysis of human lacrimal and tear fluid in dry eye disease
Source: Sci Rep. 2017 Oct 17;7:13363. doi: 10.1038/s41598-017-13817-y (PMC5645331; doi:10.1038/s41598-017-13817-y)
Supplement: Supplementary file 7 — Supplementary Table S6. [file 41598_2017_13817_MOESM7_ESM.xls]

## Sheet: Supplementary Table S6
Supplementary Table S6. Dynamic MRM transition lists of target proteins. Precursor ion (Q1) and product ion (Q3) including collision energy and retention time information are listed.
Compound Group	Peptide sequence	Precursor Ion	MS1 Res	Product Ion	MS2 Res	Ret Time (min)	Delta Ret Time	Fragmentor	Collision Energy	Polarity
P14555	FSNSGSR	377.68	Wide	520.248	Unit	2.7	2	380	17.8	Positive
P14555	FSNSGSR	377.68	Wide	406.205	Unit	2.7	2	380	17.8	Positive
P02765	AHYDLR	258.8	Wide	487.194	Unit	9	2	380	4.5	Positive
P02765	AHYDLR	258.8	Wide	352.18	Unit	9	2	380	4.5	Positive
P02765	AHYDLR	258.8	Wide	288.204	Unit	9	2	380	4.5	Positive
P14555	YQYYSNK	483.22	Wide	348.19	Unit	10.3	2	380	20.9	Positive
P14555	YQYYSNK	483.22	Wide	292.13	Unit	10.3	2	380	20.9	Positive
P14555	YQYYSNK	483.22	Wide	261.16	Unit	10.3	2	380	20.9	Positive
P61769	VNHVTLSQPK	374.88	Wide	512.283	Unit	10.9	2	380	8.7	Positive
P61769	VNHVTLSQPK	374.88	Wide	459.257	Unit	10.9	2	380	8.7	Positive
P61769	VNHVTLSQPK	374.88	Wide	244.166	Unit	10.9	2	380	8.7	Positive
P02647	ATEHLSTLSEK	405.88	Wide	572.8	Unit	11.2	2	380	9.8	Positive
P02647	ATEHLSTLSEK	405.88	Wide	522.27	Unit	11.2	2	380	9.8	Positive
P02647	ATEHLSTLSEK	405.88	Wide	457.75	Unit	11.2	2	380	9.8	Positive
P61626	WESGYNTR	506.73	Wide	826.37	Unit	11.8	2	380	21.6	Positive
P61626	WESGYNTR	506.73	Wide	697.33	Unit	11.8	2	380	21.6	Positive
P61626	WESGYNTR	506.73	Wide	610.29	Unit	11.8	2	380	21.6	Positive
P06703	LQDAEIAR	458.25	Wide	674.35	Unit	12	2	380	20.1	Positive
P06703	LQDAEIAR	458.25	Wide	559.32	Unit	12	2	380	20.1	Positive
P06703	LQDAEIAR	458.25	Wide	242.15	Unit	12	2	380	20.1	Positive
P06703	ELTIGSK	374.22	Wide	505.299	Unit	12.5	2	380	17.7	Positive
P06703	ELTIGSK	374.22	Wide	404.251	Unit	12.5	2	380	17.7	Positive
P06703	ELTIGSK	374.22	Wide	291.167	Unit	12.5	2	380	17.7	Positive
P00338	VTLTSEEEAR	567.79	Wide	934.45	Unit	12.9	2	380	23.4	Positive
P00338	VTLTSEEEAR	567.79	Wide	821.36	Unit	12.9	2	380	23.4	Positive
P00338	VTLTSEEEAR	567.79	Wide	720.32	Unit	12.9	2	380	23.4	Positive
P63104	SVTEQGAELSNEER	774.86	Wide	1004.46	Unit	13.4	2	380	29.4	Positive
P63104	SVTEQGAELSNEER	774.86	Wide	747.364	Unit	13.4	2	380	29.4	Positive
P63104	SVTEQGAELSNEER	774.86	Wide	634.28	Unit	13.4	2	380	29.4	Positive
P01834	VDNALQSGNSQESVTEQDSK	712.66	Wide	893.42	Unit	13.4	2	380	20.9	Positive
P01834	VDNALQSGNSQESVTEQDSK	712.66	Wide	748.33	Unit	13.4	2	380	20.9	Positive
P01834	VDNALQSGNSQESVTEQDSK	712.66	Wide	707.32	Unit	13.4	2	380	20.9	Positive
O95968	APLEAVAAK	435.26	Wide	701.42	Unit	13.7	2	380	19.5	Positive
O95968	APLEAVAAK	435.26	Wide	588.34	Unit	13.7	2	380	19.5	Positive
O95968	APLEAVAAK	435.26	Wide	399.74	Unit	13.7	2	380	19.5	Positive
P01591	SSEDPNEDIVER	695.31	Wide	971.48	Unit	13.8	2	380	27.1	Positive
P01591	SSEDPNEDIVER	695.31	Wide	486.24	Unit	13.8	2	380	27.1	Positive
P01591	SSEDPNEDIVER	695.31	Wide	304.16	Unit	13.8	2	380	27.1	Positive
P25311	QDPPSVVVTSHQAPGEK	592.64	Wide	766.38	Unit	14.7	2	380	16.5	Positive
P25311	QDPPSVVVTSHQAPGEK	592.64	Wide	718.38	Unit	14.7	2	380	16.5	Positive
P25311	QDPPSVVVTSHQAPGEK	592.64	Wide	511.61	Unit	14.7	2	380	16.5	Positive
P06733	IGAEVYHNLK	381.88	Wide	674.36	Unit	14.8	2	380	8.9	Positive
P06733	IGAEVYHNLK	381.88	Wide	515.77	Unit	14.8	2	380	8.9	Positive
P06733	IGAEVYHNLK	381.88	Wide	257.47	Unit	14.8	2	380	8.9	Positive
P61626	LGMDGYR	406.19	Wide	698.29	Unit	14.8	2	380	18.6	Positive
P61626	LGMDGYR	406.19	Wide	510.23	Unit	14.8	2	380	18.6	Positive
P61626	LGMDGYR	406.19	Wide	395.2	Unit	14.8	2	380	18.6	Positive
P01591	IVLVDNK	400.75	Wide	376.18	Unit	15.1	2	380	18.5	Positive
P01591	IVLVDNK	400.75	Wide	261.16	Unit	15.1	2	380	18.5	Positive
P01591	IVLVDNK	400.75	Wide	213.16	Unit	15.1	2	380	18.5	Positive
sp|HBA_HUMAN|	VGAHAGEYGAEALER	510.58	Wide	617.33	Unit	15.2	2	380	13.6	Positive
sp|HBA_HUMAN|	VGAHAGEYGAEALER	510.58	Wide	488.28	Unit	15.2	2	380	13.6	Positive
sp|HBA_HUMAN|	VGAHAGEYGAEALER	510.58	Wide	417.25	Unit	15.2	2	380	13.6	Positive
P06703	LMEDLDR	446.22	Wide	647.3	Unit	15.8	2	380	19.8	Positive
P06703	LMEDLDR	446.22	Wide	518.26	Unit	15.8	2	380	19.8	Positive
P06703	LMEDLDR	446.22	Wide	403.23	Unit	15.8	2	380	19.8	Positive
P01011	ADLSGITGAR	480.76	Wide	661.36	Unit	16.3	2	380	20.8	Positive
P01011	ADLSGITGAR	480.76	Wide	574.33	Unit	16.3	2	380	20.8	Positive
P01011	ADLSGITGAR	480.76	Wide	404.23	Unit	16.3	2	380	20.8	Positive
P07237	MDSTANEVEAVK	647.3	Wide	859.45	Unit	17.5	2	380	25.7	Positive
P07237	MDSTANEVEAVK	647.3	Wide	788.42	Unit	17.5	2	380	25.7	Positive
P07237	MDSTANEVEAVK	647.3	Wide	446.26	Unit	17.5	2	380	25.7	Positive
Q9ULA0	YASNAVSEALIR	647.34	Wide	1059.58	Unit	17.6	2	380	25.7	Positive
Q9ULA0	YASNAVSEALIR	647.34	Wide	787.47	Unit	17.6	2	380	25.7	Positive
Q9ULA0	YASNAVSEALIR	647.34	Wide	688.4	Unit	17.6	2	380	25.7	Positive
P15559	ALIVLAHSER	370.22	Wide	712.37	Unit	17.8	2	380	8.5	Positive
P15559	ALIVLAHSER	370.22	Wide	462.77	Unit	17.8	2	380	8.5	Positive
P15559	ALIVLAHSER	370.22	Wide	406.23	Unit	17.8	2	380	8.5	Positive
P02787	DGAGDVAFVK	489.75	Wide	735.4	Unit	17.8	2	380	21.1	Positive
P02787	DGAGDVAFVK	489.75	Wide	464.29	Unit	17.8	2	380	21.1	Positive
P02787	DGAGDVAFVK	489.75	Wide	244.09	Unit	17.8	2	380	21.1	Positive
P31025	VTMLISGR	438.75	Wide	676.38	Unit	18.7	2	380	19.6	Positive
P31025	VTMLISGR	438.75	Wide	545.34	Unit	18.7	2	380	19.6	Positive
P31025	VTMLISGR	438.75	Wide	432.26	Unit	18.7	2	380	19.6	Positive
betagal	APLDNDIGVSEATR_1	729.36	Wide	719.36	Unit	18.9	2	380	22	Positive
betagal	APLDNDIGVSEATR_2	729.36	Wide	563.27	Unit	18.9	2	380	22	Positive
betagal	APLDNDIGVSEATR_3	729.36	Wide	832.45	Unit	18.9	2	380	22	Positive
betagal	APLDNDIGVSEATR_4	729.36	Wide	1061.52	Unit	18.9	2	380	22	Positive
P17931	GNDVAFHFNPR	425.21	Wide	551.78	Unit	19.2	2	380	10.5	Positive
P17931	GNDVAFHFNPR	425.21	Wide	444.7	Unit	19.2	2	380	10.5	Positive
P17931	GNDVAFHFNPR	425.21	Wide	335.68	Unit	19.2	2	380	10.5	Positive
P00738	VGYVSGWGR	490.75	Wide	881.427	Unit	19.2	2	380	21.1	Positive
P00738	VGYVSGWGR	490.75	Wide	661.342	Unit	19.2	2	380	21.1	Positive
P00738	VGYVSGWGR	490.75	Wide	562.274	Unit	19.2	2	380	21.1	Positive
P16152	IGVTVLSR	422.77	Wide	731.44	Unit	19.4	2	380	19.1	Positive
P16152	IGVTVLSR	422.77	Wide	575.35	Unit	19.4	2	380	19.1	Positive
P16152	IGVTVLSR	422.77	Wide	375.24	Unit	19.4	2	380	19.1	Positive
O75556	LLEDMVEK	488.76	Wide	750.33	Unit	19.5	2	380	21	Positive
O75556	LLEDMVEK	488.76	Wide	276.16	Unit	19.5	2	380	21	Positive
O75556	LLEDMVEK	488.76	Wide	227.18	Unit	19.5	2	380	21	Positive
sp|HBB_HUMAN|	VNVDEVGGEALGR	657.84	Wide	758.42	Unit	19.6	2	380	26	Positive
sp|HBB_HUMAN|	VNVDEVGGEALGR	657.84	Wide	659.35	Unit	19.6	2	380	26	Positive
sp|HBB_HUMAN|	VNVDEVGGEALGR	657.84	Wide	214.12	Unit	19.6	2	380	26	Positive
sp|HBB_HUMAN|	EFTPPVQAAYQK	689.85	Wide	1001.54	Unit	19.8	2	380	26.9	Positive
sp|HBB_HUMAN|	EFTPPVQAAYQK	689.85	Wide	904.49	Unit	19.8	2	380	26.9	Positive
sp|HBB_HUMAN|	EFTPPVQAAYQK	689.85	Wide	501.27	Unit	19.8	2	380	26.9	Positive
P07737	STGGAPTFNVTVTK	690.36	Wide	1006.56	Unit	20.1	2	380	26.9	Positive
P07737	STGGAPTFNVTVTK	690.36	Wide	503.78	Unit	20.1	2	380	26.9	Positive
P07737	STGGAPTFNVTVTK	690.36	Wide	374.17	Unit	20.1	2	380	26.9	Positive
Q06830	TIAQDYGVLK	554.31	Wide	893.47	Unit	20.2	2	380	23	Positive
Q06830	TIAQDYGVLK	554.31	Wide	579.35	Unit	20.2	2	380	23	Positive
Q06830	TIAQDYGVLK	554.31	Wide	215.14	Unit	20.2	2	380	23	Positive
Q16378	HPQEQPLW	517.76	Wide	620.28	Unit	20.3	2	380	21.9	Positive
Q16378	HPQEQPLW	517.76	Wide	310.64	Unit	20.3	2	380	21.9	Positive
Q16378	HPQEQPLW	517.76	Wide	235.12	Unit	20.3	2	380	21.9	Positive
P30086	NRPTSISWDGLDSGK	544.94	Wide	691.33	Unit	20.7	2	380	14.8	Positive
P30086	NRPTSISWDGLDSGK	544.94	Wide	669.37	Unit	20.7	2	380	14.8	Positive
P30086	NRPTSISWDGLDSGK	544.94	Wide	576.3	Unit	20.7	2	380	14.8	Positive
P10253	GVFITNETGQPLIGK	787.43	Wide	527.36	Unit	20.8	2	380	29.8	Positive
P10253	GVFITNETGQPLIGK	787.43	Wide	304.17	Unit	20.8	2	380	29.8	Positive
P10253	GVFITNETGQPLIGK	787.43	Wide	204.13	Unit	20.8	2	380	29.8	Positive
P10253	VTSEGAGLQLQK	615.84	Wide	814.48	Unit	20.8	2	380	24.8	Positive
P10253	VTSEGAGLQLQK	615.84	Wide	686.42	Unit	20.8	2	380	24.8	Positive
P10253	VTSEGAGLQLQK	615.84	Wide	201.12	Unit	20.8	2	380	24.8	Positive
P02788	DGAGDVAFIR	510.76	Wide	777.43	Unit	20.9	2	380	21.7	Positive
P02788	DGAGDVAFIR	510.76	Wide	605.38	Unit	20.9	2	380	21.7	Positive
P02788	DGAGDVAFIR	510.76	Wide	506.31	Unit	20.9	2	380	21.7	Positive
betagal	IDPNAWVER_1	550.28	Wide	871.44	Unit	21	2	380	15	Positive
betagal	IDPNAWVER_2	550.28	Wide	589.31	Unit	21	2	380	15	Positive
betagal	IDPNAWVER_3	550.28	Wide	660.34	Unit	21	2	380	15	Positive
betagal	IDPNAWVER_4	550.28	Wide	986.47	Unit	21	2	380	15	Positive
sp|ANXA5_HUMAN|	VLTEIIASR	501.3	Wide	789.45	Unit	21	2	380	21.4	Positive
sp|ANXA5_HUMAN|	VLTEIIASR	501.3	Wide	559.36	Unit	21	2	380	21.4	Positive
sp|ANXA5_HUMAN|	VLTEIIASR	501.3	Wide	446.27	Unit	21	2	380	21.4	Positive
betagal	VDEDQPFPAVPK_1	671.34	Wide	755.44	Unit	21.3	2	380	19	Positive
betagal	VDEDQPFPAVPK_2	671.34	Wide	883.5	Unit	21.3	2	380	19	Positive
betagal	VDEDQPFPAVPK_3	671.34	Wide	1127.57	Unit	21.3	2	380	19	Positive
betagal	VDEDQPFPAVPK_4	671.34	Wide	511.32	Unit	21.3	2	380	19	Positive
P02788	DVTVLQNTDGNNNEAWAK	994.97	Wide	1333.58	Unit	21.8	2	380	35.9	Positive
P02788	DVTVLQNTDGNNNEAWAK	994.97	Wide	415.22	Unit	21.8	2	380	35.9	Positive
P02788	DVTVLQNTDGNNNEAWAK	994.97	Wide	316.15	Unit	21.8	2	380	35.9	Positive
P17931	IQVLVEPDHFK	442.25	Wide	643.32	Unit	22	2	380	11.1	Positive
P17931	IQVLVEPDHFK	442.25	Wide	341.22	Unit	22	2	380	11.1	Positive
P17931	IQVLVEPDHFK	442.25	Wide	242.15	Unit	22	2	380	11.1	Positive
P26447	ALDVMVSTFHK	416.55	Wide	619.32	Unit	22.2	2	380	10.2	Positive
P26447	ALDVMVSTFHK	416.55	Wide	532.29	Unit	22.2	2	380	10.2	Positive
P26447	ALDVMVSTFHK	416.55	Wide	425.22	Unit	22.2	2	380	10.2	Positive
P00738	VTSIQDWVQK	602.32	Wide	1003.52	Unit	22.3	2	380	24.4	Positive
P00738	VTSIQDWVQK	602.32	Wide	803.405	Unit	22.3	2	380	24.4	Positive
P00738	VTSIQDWVQK	602.32	Wide	201.124	Unit	22.3	2	380	24.4	Positive
O75556	TINSDISIPEYK	690.36	Wide	536.27	Unit	22.8	2	380	26.9	Positive
O75556	TINSDISIPEYK	690.36	Wide	310.18	Unit	22.8	2	380	26.9	Positive
O75556	TINSDISIPEYK	690.36	Wide	215.14	Unit	22.8	2	380	26.9	Positive
P01034	ALDFAVGEYNK	613.81	Wide	709.35	Unit	23.2	2	380	24.7	Positive
P01034	ALDFAVGEYNK	613.81	Wide	610.28	Unit	23.2	2	380	24.7	Positive
P01034	ALDFAVGEYNK	613.81	Wide	300.16	Unit	23.2	2	380	24.7	Positive
P22079	IHGFDLAAINTQR	485.93	Wide	825.43	Unit	23.6	2	380	12.7	Positive
P22079	IHGFDLAAINTQR	485.93	Wide	702.39	Unit	23.6	2	380	12.7	Positive
P22079	IHGFDLAAINTQR	485.93	Wide	518.27	Unit	23.6	2	380	12.7	Positive
Q06830	LVQAFQFTDK	598.82	Wide	856.42	Unit	23.7	2	380	24.3	Positive
Q06830	LVQAFQFTDK	598.82	Wide	510.26	Unit	23.7	2	380	24.3	Positive
Q06830	LVQAFQFTDK	598.82	Wide	213.16	Unit	23.7	2	380	24.3	Positive
P07237	VDATEESDLAQQYGVR	594.28	Wide	750.39	Unit	23.8	2	380	16.6	Positive
P07237	VDATEESDLAQQYGVR	594.28	Wide	622.33	Unit	23.8	2	380	16.6	Positive
P07237	VDATEESDLAQQYGVR	594.28	Wide	331.21	Unit	23.8	2	380	16.6	Positive
Q5SGD2	FEVLTDLANK	575.31	Wide	661.35	Unit	24.3	2	380	23.6	Positive
Q5SGD2	FEVLTDLANK	575.31	Wide	277.12	Unit	24.3	2	380	23.6	Positive
Q5SGD2	FEVLTDLANK	575.31	Wide	261.16	Unit	24.3	2	380	23.6	Positive
P01861	FNWYVDGVEVHNAK	559.94	Wide	534.28	Unit	24.3	2	380	15.4	Positive
P01861	FNWYVDGVEVHNAK	559.94	Wide	262.12	Unit	24.3	2	380	15.4	Positive
P01861	FNWYVDGVEVHNAK	559.94	Wide	235.13	Unit	24.3	2	380	15.4	Positive
O95084	QYLSYETLYANGSR	555.6	Wide	667.32	Unit	24.4	2	380	15.2	Positive
O95084	QYLSYETLYANGSR	555.6	Wide	504.25	Unit	24.4	2	380	15.2	Positive
O95084	QYLSYETLYANGSR	555.6	Wide	433.22	Unit	24.4	2	380	15.2	Positive
Q5VSP4	NNLEALEDFEK	661.32	Wide	342.18	Unit	24.8	2	380	26.1	Positive
Q5VSP4	NNLEALEDFEK	661.32	Wide	229.09	Unit	24.8	2	380	26.1	Positive
Q5VSP4	NNLEALEDFEK	661.32	Wide	212.12	Unit	24.8	2	380	26.1	Positive
P01834	DSTYSLSSTLTLSK	751.88	Wide	836.47	Unit	25.2	2	380	28.8	Positive
P01834	DSTYSLSSTLTLSK	751.88	Wide	448.28	Unit	25.2	2	380	28.8	Positive
P01834	DSTYSLSSTLTLSK	751.88	Wide	234.15	Unit	25.2	2	380	28.8	Positive
P02763	YVGGQEHFAHLLILR	438.99	Wide	530.64	Unit	25.3	2	380	11	Positive
P02763	YVGGQEHFAHLLILR	438.99	Wide	514.37	Unit	25.3	2	380	11	Positive
P02763	YVGGQEHFAHLLILR	438.99	Wide	497.61	Unit	25.3	2	380	11	Positive
P02647	DYVSQFEGSALGK	700.84	Wide	808.42	Unit	25.4	2	380	27.3	Positive
P02647	DYVSQFEGSALGK	700.84	Wide	279.1	Unit	25.4	2	380	27.3	Positive
P02647	DYVSQFEGSALGK	700.84	Wide	204.13	Unit	25.4	2	380	27.3	Positive
P61626	STDYGIFQINSR	700.84	Wide	934.51	Unit	25.4	2	380	27.3	Positive
P61626	STDYGIFQINSR	700.84	Wide	764.41	Unit	25.4	2	380	27.3	Positive
P61626	STDYGIFQINSR	700.84	Wide	304.11	Unit	25.4	2	380	27.3	Positive
P02751	HYQINQQWER	467.89	Wide	618.3	Unit	25.5	2	380	12	Positive
P02751	HYQINQQWER	467.89	Wide	490.24	Unit	25.5	2	380	12	Positive
P02751	HYQINQQWER	467.89	Wide	429.19	Unit	25.5	2	380	12	Positive
P00751	VSEADSSNADWVTK	754.85	Wide	1122.51	Unit	25.6	2	380	28.8	Positive
P00751	VSEADSSNADWVTK	754.85	Wide	347.23	Unit	25.6	2	380	28.8	Positive
P00751	VSEADSSNADWVTK	754.85	Wide	248.16	Unit	25.6	2	380	28.8	Positive
P02790	NFPSPVDAAFR	610.81	Wide	959.5	Unit	25.8	2	380	24.6	Positive
P02790	NFPSPVDAAFR	610.81	Wide	775.41	Unit	25.8	2	380	24.6	Positive
P02790	NFPSPVDAAFR	610.81	Wide	388.21	Unit	25.8	2	380	24.6	Positive
P01880	SLEVSYVTDHGPMK	521.59	Wide	681.82	Unit	26	2	380	14	Positive
P01880	SLEVSYVTDHGPMK	521.59	Wide	567.77	Unit	26	2	380	14	Positive
P01880	SLEVSYVTDHGPMK	521.59	Wide	201.12	Unit	26	2	380	14	Positive
P02788	GGSFQLNELQGLK	695.87	Wide	914.53	Unit	26.3	2	380	27.1	Positive
P02788	GGSFQLNELQGLK	695.87	Wide	801.45	Unit	26.3	2	380	27.1	Positive
P02788	GGSFQLNELQGLK	695.87	Wide	317.22	Unit	26.3	2	380	27.1	Positive
P14625	DISTNYYASQK	645.3	Wide	433.24	Unit	26.8	2	380	25.6	Positive
P14625	DISTNYYASQK	645.3	Wide	362.2	Unit	26.8	2	380	25.6	Positive
P14625	DISTNYYASQK	645.3	Wide	229.12	Unit	26.8	2	380	25.6	Positive
Q9BR76	DADPILISLR	556.82	Wide	811.54	Unit	27	2	380	23	Positive
Q9BR76	DADPILISLR	556.82	Wide	601.4	Unit	27	2	380	23	Positive
Q9BR76	DADPILISLR	556.82	Wide	488.32	Unit	27	2	380	23	Positive
P23528	LGGSAVISLEGKPL	670.89	Wide	743.43	Unit	27	2	380	26.4	Positive
P23528	LGGSAVISLEGKPL	670.89	Wide	315.17	Unit	27	2	380	26.4	Positive
P23528	LGGSAVISLEGKPL	670.89	Wide	229.16	Unit	27	2	380	26.4	Positive
P28066	LFQVEYAIEAIK	712.4	Wide	1035.57	Unit	27.6	2	380	27.6	Positive
P28066	LFQVEYAIEAIK	712.4	Wide	936.504	Unit	27.6	2	380	27.6	Positive
P28066	LFQVEYAIEAIK	712.4	Wide	389.219	Unit	27.6	2	380	27.6	Positive
Q96DA0	VSVGLLLVK	464.32	Wide	828.56	Unit	28	2	380	20.3	Positive
Q96DA0	VSVGLLLVK	464.32	Wide	741.52	Unit	28	2	380	20.3	Positive
Q96DA0	VSVGLLLVK	464.32	Wide	642.46	Unit	28	2	380	20.3	Positive
sp|HBA_HUMAN|	MFLSFPTTK	536.28	Wide	793.45	Unit	28.1	2	380	22.4	Positive
sp|HBA_HUMAN|	MFLSFPTTK	536.28	Wide	446.26	Unit	28.1	2	380	22.4	Positive
sp|HBA_HUMAN|	MFLSFPTTK	536.28	Wide	279.12	Unit	28.1	2	380	22.4	Positive
P06733	YISPDQLADLYK	713.37	Wide	1149.58	Unit	28.2	2	380	27.6	Positive
P06733	YISPDQLADLYK	713.37	Wide	531.78	Unit	28.2	2	380	27.6	Positive
P06733	YISPDQLADLYK	713.37	Wide	277.16	Unit	28.2	2	380	27.6	Positive
betagal	VNWLGLGPQENYPDR_1	879.43	Wide	1075.48	Unit	28.5	2	380	27	Positive
betagal	VNWLGLGPQENYPDR_2	879.43	Wide	1018.45	Unit	28.5	2	380	27	Positive
betagal	VNWLGLGPQENYPDR_3	879.43	Wide	1245.58	Unit	28.5	2	380	27	Positive
betagal	VNWLGLGPQENYPDR_4	879.43	Wide	1358.66	Unit	28.5	2	380	27	Positive
P25311	YSLTYIYTGLSK	704.87	Wide	944.509	Unit	28.5	2	380	27.4	Positive
P25311	YSLTYIYTGLSK	704.87	Wide	668.362	Unit	28.5	2	380	27.4	Positive
P25311	YSLTYIYTGLSK	704.87	Wide	251.103	Unit	28.5	2	380	27.4	Positive
P02679	EGFGHLSPTGTTEFWLGNEK	736.35	Wide	893.45	Unit	29	2	380	21.7	Positive
P02679	EGFGHLSPTGTTEFWLGNEK	736.35	Wide	746.38	Unit	29	2	380	21.7	Positive
P02679	EGFGHLSPTGTTEFWLGNEK	736.35	Wide	447.22	Unit	29	2	380	21.7	Positive
Q13228	LVLPSLISSR	542.84	Wide	759.44	Unit	29	2	380	22.6	Positive
Q13228	LVLPSLISSR	542.84	Wide	662.38	Unit	29	2	380	22.6	Positive
Q13228	LVLPSLISSR	542.84	Wide	213.16	Unit	29	2	380	22.6	Positive
P02790	SGAQATWTELPWPHEK	613.3	Wide	793.4	Unit	29	2	380	17.3	Positive
P02790	SGAQATWTELPWPHEK	613.3	Wide	510.27	Unit	29	2	380	17.3	Positive
P02790	SGAQATWTELPWPHEK	613.3	Wide	397.2	Unit	29	2	380	17.3	Positive
sp|TRFE_HUMAN|	MYLGYEYVTAIR	739.87	Wide	1071.55	Unit	29.1	2	380	28.4	Positive
sp|TRFE_HUMAN|	MYLGYEYVTAIR	739.87	Wide	722.42	Unit	29.1	2	380	28.4	Positive
sp|TRFE_HUMAN|	MYLGYEYVTAIR	739.87	Wide	295.11	Unit	29.1	2	380	28.4	Positive
P02647	LLDNWDSVTSTFSK	806.9	Wide	856.44	Unit	29.6	2	380	30.4	Positive
P02647	LLDNWDSVTSTFSK	806.9	Wide	670.34	Unit	29.6	2	380	30.4	Positive
P02647	LLDNWDSVTSTFSK	806.9	Wide	227.18	Unit	29.6	2	380	30.4	Positive
P09211	ALPGQLKPFETLLSQNQGGK	709.39	Wide	971.52	Unit	29.8	2	380	20.7	Positive
P09211	ALPGQLKPFETLLSQNQGGK	709.39	Wide	718.35	Unit	29.8	2	380	20.7	Positive
P09211	ALPGQLKPFETLLSQNQGGK	709.39	Wide	648.37	Unit	29.8	2	380	20.7	Positive
P14618	IYVDDGLISLQVK	731.91	Wide	687.44	Unit	29.8	2	380	28.2	Positive
P14618	IYVDDGLISLQVK	731.91	Wide	574.36	Unit	29.8	2	380	28.2	Positive
P14618	IYVDDGLISLQVK	731.91	Wide	277.16	Unit	29.8	2	380	28.2	Positive
P00352	TIPIDGNFFTYTR	772.89	Wide	1330.64	Unit	30.4	2	380	29.4	Positive
P00352	TIPIDGNFFTYTR	772.89	Wide	1120.51	Unit	30.4	2	380	29.4	Positive
P00352	TIPIDGNFFTYTR	772.89	Wide	665.83	Unit	30.4	2	380	29.4	Positive
P14314	AQQEQELAADAFK	724.86	Wide	735.4	Unit	30.9	2	380	28	Positive
P14314	AQQEQELAADAFK	724.86	Wide	622.32	Unit	30.9	2	380	28	Positive
P14314	AQQEQELAADAFK	724.86	Wide	200.1	Unit	30.9	2	380	28	Positive
P01859	VVSVLTVVHQDWLNGK	598.67	Wide	798.43	Unit	31	2	380	16.8	Positive
P01859	VVSVLTVVHQDWLNGK	598.67	Wide	705.38	Unit	31	2	380	16.8	Positive
P01859	VVSVLTVVHQDWLNGK	598.67	Wide	648.84	Unit	31	2	380	16.8	Positive
P10909	LFDSDPITVTVPVEVSR	937.5	Wide	1296.75	Unit	31.2	2	380	34.2	Positive
P10909	LFDSDPITVTVPVEVSR	937.5	Wide	886.5	Unit	31.2	2	380	34.2	Positive
P10909	LFDSDPITVTVPVEVSR	937.5	Wide	686.384	Unit	31.2	2	380	34.2	Positive
P01857	TTPPVLDSDGSFFLYSK	937.47	Wide	836.42	Unit	31.3	2	380	34.2	Positive
P01857	TTPPVLDSDGSFFLYSK	937.47	Wide	397.21	Unit	31.3	2	380	34.2	Positive
P01857	TTPPVLDSDGSFFLYSK	937.47	Wide	234.15	Unit	31.3	2	380	34.2	Positive
P01834	TVAAPSVFIFPPSDEQLK	649.35	Wide	913.46	Unit	32.5	2	380	18.6	Positive
P01834	TVAAPSVFIFPPSDEQLK	649.35	Wide	457.24	Unit	32.5	2	380	18.6	Positive
P01834	TVAAPSVFIFPPSDEQLK	649.35	Wide	201.12	Unit	32.5	2	380	18.6	Positive
O75556	ELLQEFIDSDAAAEAMGK	969.46	Wide	1065.45	Unit	33	2	380	35.1	Positive
O75556	ELLQEFIDSDAAAEAMGK	969.46	Wide	406.21	Unit	33	2	380	35.1	Positive
O75556	ELLQEFIDSDAAAEAMGK	969.46	Wide	243.13	Unit	33	2	380	35.1	Positive
P04745	LHNLNSNWFPEGSKPFIYQEVIDLGGEPIK	861.19	Wide	828.45	Unit	33.3	2	380	26.2	Positive
P04745	LHNLNSNWFPEGSKPFIYQEVIDLGGEPIK	861.19	Wide	600.34	Unit	33.3	2	380	26.2	Positive
P04745	LHNLNSNWFPEGSKPFIYQEVIDLGGEPIK	861.19	Wide	357.25	Unit	33.3	2	380	26.2	Positive
P10909	ASSIIDELFQDR	697.35	Wide	1035.51	Unit	33.4	2	380	27.2	Positive
P10909	ASSIIDELFQDR	697.35	Wide	922.427	Unit	33.4	2	380	27.2	Positive
P10909	ASSIIDELFQDR	697.35	Wide	565.273	Unit	33.4	2	380	27.2	Positive
P00352	IFVEESIYDEFVR	823.41	Wide	1286.59	Unit	33.4	2	380	30.8	Positive
P00352	IFVEESIYDEFVR	823.41	Wide	828.39	Unit	33.4	2	380	30.8	Positive
P00352	IFVEESIYDEFVR	823.41	Wide	261.16	Unit	33.4	2	380	30.8	Positive
P25311	EIPAWVPFDPAAQITK	891.98	Wide	1087.58	Unit	34.6	2	380	32.9	Positive
P25311	EIPAWVPFDPAAQITK	891.98	Wide	728.43	Unit	34.6	2	380	32.9	Positive
P25311	EIPAWVPFDPAAQITK	891.98	Wide	696.37	Unit	34.6	2	380	32.9	Positive
P55072	VINQILTEMDGMSTK	840.42	Wide	1112.5	Unit	36.8	2	380	31.3	Positive
P55072	VINQILTEMDGMSTK	840.42	Wide	455.26	Unit	36.8	2	380	31.3	Positive
P55072	VINQILTEMDGMSTK	840.42	Wide	213.16	Unit	36.8	2	380	31.3	Positive
P40394	MLTYDPMLLFTGR	779.39	Wide	934.52	Unit	37.4	2	380	29.6	Positive
P40394	MLTYDPMLLFTGR	779.39	Wide	346.18	Unit	37.4	2	380	29.6	Positive
P40394	MLTYDPMLLFTGR	779.39	Wide	245.13	Unit	37.4	2	380	29.6	Positive
sp|ANXA5_HUMAN|	GLGTDEESILTLLTSR	852.95	Wide	1003.62	Unit	37.5	2	380	31.7	Positive
sp|ANXA5_HUMAN|	GLGTDEESILTLLTSR	852.95	Wide	803.5	Unit	37.5	2	380	31.7	Positive
sp|ANXA5_HUMAN|	GLGTDEESILTLLTSR	852.95	Wide	690.41	Unit	37.5	2	380	31.7	Positive
