# Supplementary material for: Proteomic analysis of human lacrimal and tear fluid in dry eye disease
Source: Sci Rep. 2017 Oct 17;7:13363. doi: 10.1038/s41598-017-13817-y (PMC5645331; doi:10.1038/s41598-017-13817-y)
Supplement: Supplementary file 8 — Supplementary Table S7. [file 41598_2017_13817_MOESM8_ESM.xls]

## Sheet: Supplementrary Table S7a
SupplementaryTable S7. Fold-change between DED and CT in (a) TF and (b) LF. The yellow shades represent DEPs in MRM assay (Fold-change > 1.5 and p-value < 0.05) which are consistent with the LFQ data.
Peptide	Gene Name	Fold change (DED_TF/CT_TF)	p value	LFQ_DEP_Consistency
EFTPPVQAAYQK	HBB	3.2699	0.0887093	-
DYVSQFEGSALGK	APOA1	2.78493	0.0968634	-
YISPDQLADLYK	ENO1	2.54467	0.0026806	-
LLDNWDSVTSTFSK	APOA1	2.45368	0.00302157	-
YVGGQEHFAHLLILR	ORM1	2.30972	0.00144906	-
VNVDEVGGEALGR	HBB	2.30972	0.00144906	-
EGFGHLSPTGTTEFWLGNEK	FGG	2.15436	0.00520665	-
VGAHAGEYGAEALER	HBA1	2.0346	0.178632	-
TINSDISIPEYK	SCGB2A1	1.84248	0.00401532	-
VTSIQDWVQK	HP	1.83371	0.00138009	-
GVFITNETGQPLIGK	GAA	1.75376	0.000175989	TF_up
ALIVLAHSER	NQO1	1.74183	0.0111097	TF_up
MFLSFPTTK	HBA1	1.57175	0.35225	-
VINQILTEMDGMSTK	VCP	1.54675	0.00697977	TF_up
NFPSPVDAAFR	HPX	1.49914	0.012187	-
ATEHLSTLSEK	APOA1	1.46852	0.0565942	-
ADLSGITGAR	SERPINA3	1.45543	0.0151505	-
DISTNYYASQK	HSP90B1	1.41878	0.0603868	-
LFQVEYAIEAIK	PSMA5	1.41185	0.00226327	TF_down
VSVGLLLVK	ZG16B	1.40767	0.0820696	TF_up
SLEVSYVTDHGPMK	IGHD	1.40671	0.0571194	TF_up
AHYDLR	AHSG	1.39758	0.0778121	TF_up
VLTEIIASR	ANXA5	1.36436	0.090363	-
IGAEVYHNLK	ENO1	1.34363	0.0961992	-
TTPPVLDSDGSFFLYSK	IGHG1	1.3235	0.167218	-
LFDSDPITVTVPVEVSR	CLU	1.31126	0.0542812	-
GGSFQLNELQGLK	LTF	1.30507	0.0232845	-
DGAGDVAFIR	LTF	1.30251	0.0281673	-
QYLSYETLYANGSR	PRSS23	1.27567	0.0191427	TF_up
VSEADSSNADWVTK	CFB	1.27064	0.0259463	TF_down
MDSTANEVEAVK	P4HB	1.26367	0.0435735	-
YASNAVSEALIR	DNPEP	1.25206	0.0621063	TF_up
VNHVTLSQPK	B2M	1.20516	0.103226	-
IHGFDLAAINTQR	LPO	1.20391	0.166671	-
DADPILISLR	CORO1B	1.19952	0.389071	TF_up
VVSVLTVVHQDWLNGK	IGHG2	1.19698	0.500779	-
GLGTDEESILTLLTSR	ANXA5	1.1882	0.255307	-
DGAGDVAFVK	TF	1.17862	0.420699	-
VGYVSGWGR	HP	1.1671	0.30251	-
SSEDPNEDIVER	JCHAIN	1.15511	0.182126	-
ASSIIDELFQDR	CLU	1.1549	0.266094	-
DVTVLQNTDGNNNEAWAK	LTF	1.152	0.254007	-
ELTIGSK	S100A6	1.14008	0.369831	TF_up
IGVTVLSR	CBR1	1.12953	0.277684	-
LQDAEIAR	S100A6	1.12816	0.30048	TF_up
IYVDDGLISLQVK	PKM	1.12674	0.41548	-
GNDVAFHFNPR	LGALS3	1.12165	0.475384	-
ALPGQLKPFETLLSQNQGGK	GSTP1	1.12096	0.444686	-
AQQEQELAADAFK	PRKCSH	1.11481	0.34783	-
SGAQATWTELPWPHEK	HPX	1.11154	0.302543	-
MLTYDPMLLFTGR	ADH7	1.11114	0.259428	TF_up
NRPTSISWDGLDSGK	PEBP1	1.09781	0.531655	-
STDYGIFQINSR	LYZ	1.09667	0.323387	-
ELLQEFIDSDAAAEAMGK	SCGB2A1	1.09459	0.712374	-
IQVLVEPDHFK	LGALS3	1.07425	0.678802	-
TIPIDGNFFTYTR	ALDH1A1	1.064	0.694735	-
FEVLTDLANK	PPM1L	1.06024	0.613247	-
APLEAVAAK	SCGB1D1	1.05911	0.573775	-
WESGYNTR	LYZ	1.05451	0.635756	-
LGGSAVISLEGKPL	CFL1	1.03977	0.776287	-
LVQAFQFTDK	PRDX1	1.02503	0.844944	-
TIAQDYGVLK	PRDX1	1.02458	0.875022	-
LVLPSLISSR	SELENBP1	1.01078	0.949954	-
HYQINQQWER	FN1	1.00825	0.927089	TF_up
IFVEESIYDEFVR	ALDH1A1	1.00354	0.982005	-
IVLVDNK	JCHAIN	0.996192	0.97703	-
VDATEESDLAQQYGVR	P4HB	0.992112	0.931948	-
HPQEQPLW	PRR4	0.988966	0.916796	-
FSNSGSR	PLA2G2A	0.986093	0.925056	TF_up
TVAAPSVFIFPPSDEQLK	IGKC	0.980978	0.891313	-
LLEDMVEK	SCGB2A1	0.978408	0.898247	-
MYLGYEYVTAIR	TF	0.951943	0.790995	-
YQYYSNK	PLA2G2A	0.947118	0.673647	TF_up
LGMDGYR	LYZ	0.94048	0.648388	-
VDNALQSGNSQESVTEQDSK	IGKC	0.938091	0.654334	-
SVTEQGAELSNEER	YWHAZ	0.924958	0.519204	-
NNLEALEDFEK	LCN1P1	0.922097	0.475312	-
EIPAWVPFDPAAQITK	AZGP1	0.915251	0.41143	-
QDPPSVVVTSHQAPGEK	AZGP1	0.893441	0.394247	-
YSLTYIYTGLSK	AZGP1	0.890277	0.196045	-
DSTYSLSSTLTLSK	IGKC	0.871505	0.283432	-
VTSEGAGLQLQK	GAA	0.861442	0.341419	TF_up
ALDVMVSTFHK	S100A4	0.851834	0.435296	-
LHNLNSNWFPEGSKPFIYQEVIDLGGEPIK	AMY1A	0.844332	0.166629	TF_up
VTMLISGR	LCN1	0.824562	0.0854656	-
FNWYVDGVEVHNAK	IGHG4	0.823139	0.0969467	-
VTLTSEEEAR	LDHA	0.803825	0.188094	-
ALDFAVGEYNK	CST3	0.799338	0.224786	-
STGGAPTFNVTVTK	PFN1	0.67176	0.00181213	-
LMEDLDR	S100A6	0.664184	0.0407386	TF_up

## Sheet: Supplementary Table S7b
Peptide	Gene Name	Fold change (DED_LF/CT_LF)	p value	LFQ_DEP_Consistency
VINQILTEMDGMSTK	VCP	4.04658	1.48248e-06	-
VSEADSSNADWVTK	CFB	1.97849	0.000105943	-
IHGFDLAAINTQR	LPO	1.97083	0.00967087	LF_up
GVFITNETGQPLIGK	GAA	1.96725	0.000518638	-
FSNSGSR	PLA2G2A	1.92463	0.00146827	LF_up
FEVLTDLANK	PPM1L	1.85981	0.000693016	-
MLTYDPMLLFTGR	ADH7	1.8254	0.000623254	-
VGYVSGWGR	HP	1.81625	0.0174076	LF_up
VTSIQDWVQK	HP	1.78117	0.0145335	LF_up
GGSFQLNELQGLK	LTF	1.70653	0.0112796	-
IYVDDGLISLQVK	PKM	1.65985	0.00157414	LF_up
VSVGLLLVK	ZG16B	1.63824	0.0276384	LF_down
AHYDLR	AHSG	1.63002	0.00969401	-
LFQVEYAIEAIK	PSMA5	1.62158	0.000299173	-
ADLSGITGAR	SERPINA3	1.60544	0.00753165	LF_up
YISPDQLADLYK	ENO1	1.58397	0.0676574	LF_up
ATEHLSTLSEK	APOA1	1.55727	0.0369055	LF_up
YQYYSNK	PLA2G2A	1.53588	0.00283036	LF_up
VDATEESDLAQQYGVR	P4HB	1.52433	0.000251784	LF_up
QYLSYETLYANGSR	PRSS23	1.51845	0.00252696	-
IGVTVLSR	CBR1	1.51409	0.000436122	LF_up
YVGGQEHFAHLLILR	ORM1	1.49666	0.0205088	LF_up
VNVDEVGGEALGR	HBB	1.49666	0.0205088	LF_down
AQQEQELAADAFK	PRKCSH	1.48816	0.00284459	LF_up
LLDNWDSVTSTFSK	APOA1	1.48434	0.035926	LF_up
SSEDPNEDIVER	JCHAIN	1.4728	0.00325013	-
SGAQATWTELPWPHEK	HPX	1.45028	0.00297268	LF_up
DYVSQFEGSALGK	APOA1	1.43435	0.440206	LF_up
GNDVAFHFNPR	LGALS3	1.41668	0.0636637	LF_down
WESGYNTR	LYZ	1.40751	0.00680818	LF_down
ALIVLAHSER	NQO1	1.40212	0.0723731	-
LFDSDPITVTVPVEVSR	CLU	1.37316	0.0104504	LF_up
YSLTYIYTGLSK	AZGP1	1.36209	0.000230306	LF_down
VNHVTLSQPK	B2M	1.35786	0.0371084	-
GLGTDEESILTLLTSR	ANXA5	1.35782	0.0869284	LF_up
ALPGQLKPFETLLSQNQGGK	GSTP1	1.31457	0.0528475	-
LGGSAVISLEGKPL	CFL1	1.27916	0.0309468	LF_down
YASNAVSEALIR	DNPEP	1.25742	0.0679527	-
MDSTANEVEAVK	P4HB	1.24484	0.0770271	LF_up
VLTEIIASR	ANXA5	1.24346	0.172933	LF_up
DGAGDVAFIR	LTF	1.24288	0.0321317	-
APLEAVAAK	SCGB1D1	1.21877	0.0278255	LF_down
TVAAPSVFIFPPSDEQLK	IGKC	1.20774	0.125402	LF_down
ELTIGSK	S100A6	1.19136	0.247371	-
ALDFAVGEYNK	CST3	1.17627	0.30357	LF_up
SLEVSYVTDHGPMK	IGHD	1.16946	0.518592	-
LQDAEIAR	S100A6	1.16931	0.194646	-
EGFGHLSPTGTTEFWLGNEK	FGG	1.16428	0.348383	LF_up
LLEDMVEK	SCGB2A1	1.16159	0.333317	LF_up
VTLTSEEEAR	LDHA	1.15389	0.254017	LF_up
NFPSPVDAAFR	HPX	1.13022	0.175331	LF_up
FNWYVDGVEVHNAK	IGHG4	1.12637	0.328487	-
IQVLVEPDHFK	LGALS3	1.10843	0.497244	LF_down
DISTNYYASQK	HSP90B1	1.10241	0.528527	LF_up
STDYGIFQINSR	LYZ	1.10224	0.380579	LF_down
HPQEQPLW	PRR4	1.09704	0.493168	LF_up
SVTEQGAELSNEER	YWHAZ	1.09295	0.392346	LF_up
STGGAPTFNVTVTK	PFN1	1.08528	0.394071	LF_up
HYQINQQWER	FN1	1.08518	0.393248	-
TIPIDGNFFTYTR	ALDH1A1	1.03499	0.765642	LF_up
LVLPSLISSR	SELENBP1	1.00352	0.978522	LF_up
ALDVMVSTFHK	S100A4	0.988625	0.947083	LF_up
DGAGDVAFVK	TF	0.987458	0.939717	LF_up
DADPILISLR	CORO1B	0.962966	0.821018	-
MYLGYEYVTAIR	TF	0.942816	0.690905	LF_up
VGAHAGEYGAEALER	HBA1	0.927181	0.793651	LF_down
TINSDISIPEYK	SCGB2A1	0.920694	0.704524	LF_up
DVTVLQNTDGNNNEAWAK	LTF	0.900556	0.503811	-
LGMDGYR	LYZ	0.898516	0.286363	LF_down
ASSIIDELFQDR	CLU	0.893588	0.363702	LF_up
IVLVDNK	JCHAIN	0.893229	0.406176	-
NRPTSISWDGLDSGK	PEBP1	0.874777	0.253366	LF_up
TIAQDYGVLK	PRDX1	0.864941	0.306834	LF_up
LVQAFQFTDK	PRDX1	0.864426	0.288676	LF_up
IFVEESIYDEFVR	ALDH1A1	0.814239	0.117499	LF_up
EIPAWVPFDPAAQITK	AZGP1	0.748838	0.024076	LF_down
VTSEGAGLQLQK	GAA	0.726446	0.0184023	-
TTPPVLDSDGSFFLYSK	IGHG1	0.714361	0.0500166	LF_up
VVSVLTVVHQDWLNGK	IGHG2	0.687198	0.071845	LF_up
QDPPSVVVTSHQAPGEK	AZGP1	0.673242	0.00832923	LF_down
ELLQEFIDSDAAAEAMGK	SCGB2A1	0.672952	0.0944017	LF_up
IGAEVYHNLK	ENO1	0.604152	0.0640985	LF_up
DSTYSLSSTLTLSK	IGKC	0.582643	0.0066065	LF_down
VTMLISGR	LCN1	0.579382	5.97925e-07	LF_down
NNLEALEDFEK	LCN1P1	0.577744	0.00127173	-
VDNALQSGNSQESVTEQDSK	IGKC	0.574586	0.00438279	LF_down
MFLSFPTTK	HBA1	0.573593	0.0243588	LF_down
EFTPPVQAAYQK	HBB	0.555192	0.0524961	LF_down
LMEDLDR	S100A6	0.522342	0.00189187	-
LHNLNSNWFPEGSKPFIYQEVIDLGGEPIK	AMY1A	0.445745	0.000593191	-
